# Supplementary material for: Morphological Innovation Drives Sperm Release in Bryophytes
Source: Adv Sci (Weinh). 2024 Mar 29;11(20):2306767. doi: 10.1002/advs.202306767 (PMC11132054; doi:10.1002/advs.202306767)
Supplement: Supplementary file 7 — Supplemental Table 1 [file ADVS-11-2306767-s002.xlsx]

## Sheet: Table S1
Table S1. List of primers used in this study.
	Construction of plasmid for deletion lines
Name	Sequence (5'-3')	Experiment
PpVNS4-Up1-For	CTCGGGCCCACCGGCACATAATCTCGTGTTTCCT	Amplifying approximately 1000 bp upstream of PpVNS4
PpVNS4-Up1-Rev	TTACTCGAGCTTGTCGACTTGGTAGGGCGCGAC	Amplifying approximately 1000 bp upstream of PpVNS4
PpVNS4-Down1-For	TTAACTAGTTGAAGGACGTGACAGCGACGCG	Amplifying approximately 1000 bp downstream of PpVNS4
PpVNS4-Down1-Rev	AATGCGGCCGCGTATCGCTCTCTCTCAACTGA	Amplifying approximately 1000 bp downstream of PpVNS4
	Identification for deletion lines
Name	Sequence (5'-3')	Experiment
PpVNS4-g-F1	ATGCGGTTCTCACATAAAG	Amplifying genome fragment of PpVNS4
PpVNS4-g-R1	CTCCCCGGATGACAAAAACG	Amplifying genome fragment of PpVNS4
qPCR-PpVNS4-Up-F2	GACGCGATCAAACTTACGGC	Quantitative PCR of PpVNS4 upstream in P. patens
qPCR-PpVNS4-Up-R2	TACCACAAACTCCGAGACGC	Quantitative PCR of PpVNS4 upstream in P. patens
qPCR-PpVNS4-Down-F2'	TTTGCTGTGTACGGCAATGT	Quantitative PCR of PpVNS4 downstream in P. patens
qPCR-PpVNS4-Down-R2'	TTGAAGCATGAGCTATCGAAGAC	Quantitative PCR of PpVNS4 downstream in P. patens
qPCR-PpEF1α (Pp3C2_10310V3.1)-For	GCGCGTTGTCGATTCGTAG	Quantitative PCR of PpEF1α in P. patens
qPCR-PpEF1α (Pp3C2_10310V3.1)-Rev	TCTGCCGCCAACATTACGAT	Quantitative PCR of PpEF1α in P. patens
	Construction of plasmid for overexpression lines
Name	Sequence (5'-3')	Experiment
PpVNS4-For	AACGAGAAACGTAAAGGGCCCAAGCATGAGCTACAACAACAATAAC	Amplifying coding region of PpVNS4
PpVNS4-Rev	GGAGGCCTGGATCGACTAGGCGGCCTCACTCCCCGGATGACAAAA	Amplifying coding region of PpVNS4
	Identification for overexpression lines
Name	Sequence (5'-3')	Experiment
RT-PCR-PpVNS4-For	ATGAGCTACAACAACAATAA	Amplifying coding region of PpVNS4
RT-PCR-PpVNS4-Rev	AACTCGTGCATGATCCAGTC	Amplifying coding region of PpVNS4
PpActin2 (Pp3c3_33440)-For	ATGGCTGGAGAGGGTGAGGA	Amplifying coding region of PpActin2
PpActin2 (Pp3c3_33440)-Rev	CTGTGTGCGTCACACCGTCT	Amplifying coding region of PpActin2
	Changed pPGX8 vectors
Name	Sequence (5'-3')	Experiment
pPGX8-For	AAACTCGAGGCGCGATCACAAGTTTGTACAAAAAAGCTGAACGAGAAACGTAAAGGGCCCAAGCGGCCGCCTAGTCGATCCAGGCCTCCC	Amplifying pPGX8 vectors
pPGX8-Rev	TTTTACTAGTCATTTAAAACTTGCGTT	Amplifying pPGX8 vectors
	Plasmid construction for transgenic lines of M. polymorpha
Name	Sequence (5'-3')	Experiment
Pro_MpVNS_F	GGGAATTAATTCACTGGCCGGGTACCACTCGAGAAGTTGACAGAGA	MpVNS promoter amplification
Pro_MpVNS _R	GCTCCTCGCCCTTGCTCACCATGGTACCCTGCAAGAGCGCACAATTCA	MpVNS promoter amplification
MpVNS_Cri_F	tctcGTCGAGCCTTGGGAAATCAA	MpVNS CRISPR
MpVNS_Cri_R	aaacTTGATTTCCCAAGGCTCGAC	MpVNS CRISPR

## Sheet: Table S2
Table S2. List of putative P. patens homologs of A. thaliana genes related to PME, PMEI and CESA.
Pp_id (V3.1)	desc_Pp	AGI_code	desc_AGI	log2-FC (1 μM vs 0 μM)	pvalue	padj
Pectin methylesterase (PME)	(McCarthy et al. 2014)
PME5 (AT5G47500)
Pp3c8_460	Pectinesterase, catalytic
Pp3c8_1440	Pectinesterase, catalytic	AT5G47500.1	Pectin lyase-like superfamily protein	-0.286555	0.871198	0.884691
PME31 (AT3G29090)
Pp3c25_15080		AT3G29090.1	pectin methylesterase 31	-0.311997	0.00122361	0.00174233
AT5G64640
Pp3c21_11740	Pectinesterase, catalytic	AT5G64640.1	Plant invertase/pectin methylesterase inhibitor superfamily	-1.05104	0.000191264	0.000285175
other PMEs	(McCarthy et al. 2014)
Pp3c1_6010	Pectinesterase, catalytic	AT5G19730.1	Pectin lyase-like superfamily protein	-5.01063	7.74e-12	1.57e-11
Pp3c25_760	Pectinesterase, catalytic	AT5G19730.1	Pectin lyase-like superfamily protein	-2.89769	0	0
Pp3c12_24000	Pectinesterase, catalytic	AT5G19730.1	Pectin lyase-like superfamily protein	4.25386	0.00400161	0.00549713
Pp3c10_1100	Pectinesterase, catalytic	AT5G27870.1	Plant invertase/pectin methylesterase inhibitor superfamily	-3.99997	0.901044	0.912251
Pp3c18_170	Pectinesterase, catalytic	AT5G27870.1	Plant invertase/pectin methylesterase inhibitor superfamily	-4.36572	2e-269	5.36e-268
Pp3c3_36450	Pectinesterase, catalytic	AT2G26450.1	Plant invertase/pectin methylesterase inhibitor superfamily	-3.89303	1.93e-13	4.11e-13
Pp3c2_35260	Pectinesterase, catalytic	AT3G14310.1	pectin methylesterase 3	1.62138	0.0260931	0.0334849
Pp3c4_22420	Pectinesterase, catalytic	AT5G49180.1	Plant invertase/pectin methylesterase inhibitor superfamily	0.620829	0.117953	0.141276
Pp3c26_2170	Pectinesterase, catalytic	AT5G49180.1	Plant invertase/pectin methylesterase inhibitor superfamily	0.620644	1.17e-06	1.95e-06
Pectin methylesterase inhibitor (PMEI)
PMEI3 (At5g20740)
Pp3c17_6440	Pectinesterase inhibitor	At5g20740.1	pectin methylesterase PCR fragment F	3.19098	1.84e-166	2.49e-165
PMEI18 (At3g62820)
Pp3c10_25030	Pectinesterase inhibitor	At3g62820.1	Plant invertase/pectin methylesterase inhibitor superfamily	5.18116	2.06e-38	7.48e-38
Pp3c15_12280	Pectinesterase, catalytic	AT5G49180.1	Pectin methylesterase 58/Pectin methylesterase inhibitor6	5.56593	2.46e-07	4.24e-07
Cellulose
CESA1 (AT4G32410.1)/CESA3 (AT5G05170)	(Roberts et al., 2018)
Pp3c8_7420	PpCesA3	AT5G05170.1	Cellulose synthase family protein	0.113451	0.255355	0.292204
Pp3c9_2550	PpCesA4	AT4G32410.1	cellulose synthase 1	-2.41823	4.62e-23	1.25e-22
Pp3c2_13330	PpCesA5	AT5G05170.1	Cellulose synthase family protein	-0.685758	3.37e-13	7.14e-13
Pp3c15_7110	PpCesA6	AT4G32410.1	cellulose synthase 1	2.15193	2.23e-08	4.01e-08
Pp3c15_7150	PpCesA7	AT4G32410.1	cellulose synthase 1	0.500805	0.0310627	0.0395653
Pp3c3_34520	PpCesA8	AT5G05170.1	Cellulose synthase family protein	3.24208	9.35e-90	6.47e-89
Pp3c9_2670	PpCesA10	AT5G05170.1	Cellulose synthase family protein	0.0928973	0.39616	0.438382
Reference:
McCarthy, T.W., Der, J.P., Honaas, L.A., dePamphilis, C.W. and Anderson, C.T. (2014) Phylogenetic analysis of pectin-related gene families in Physcomitrella patensand nine other plant species yields evolutionary insights into cell walls. BMC Plant Biol. 14: 79.
Roberts, A.W., Lahnstein, J., Hsieh, Y.S.Y., Xing, X., Yap, K., Chaves, A.M., et al. (2018) Functional Characterization of a Glycosyltransferase from the Moss Physcomitrella patens Involved in the Biosynthesis of a Novel Cell Wall Arabinoglucan. The Plant Cell 30: 1293-1308.

## Sheet: Table S3
Table S3. RNA-seq data for transgenic P. patens by induction of PpVNS4 overexpression with or without 1 μM 17-β-estradiol for 18 hours.								Row.names	log2FoldChange
Pp_id (V3.1)	log2FoldChange (1 μM vs Mock)	pvalue	padj	AGI_code	desc_AGI	desc_Pp
Pp3c1_100	-3.62531	7.65e-93	5.45e-92	AT4G01470.1	tonoplast intrinsic protein 1;3	PTHR19139//PTHR19139:SF147 - AQUAPORIN TRANSPORTER // SUBFAMILY NOT NAMED (1 of 1)
Pp3c1_1000	-3.54824	3.8e-152	4.58e-151	AT1G21600.2	plastid transcriptionally active 6	0
Pp3c1_10000	1.06732	1.02e-27	3.05e-27	AT1G76490.1	hydroxy methylglutaryl CoA reductase 1	K00021 - hydroxymethylglutaryl-CoA reductase (NADPH) (HMGCR) (1 of 3)
Pp3c1_10010	-3.20557	2.25e-135	2.36e-134	AT5G64050.1	glutamate tRNA synthetase	PTHR11451:SF41 - GLUTAMATE--TRNA LIGASE, MITOCHONDRIAL-RELATED (1 of 1)
Pp3c1_10040	-0.201305	0.0353581	0.0447767	AT4G01560.1	Ribosomal RNA processing Brix domain protein	K14846 - ribosome production factor 1 (RPF1) (1 of 1)
Pp3c1_10050	0.840845	0.195027	0.226814	AT2G41530.1	S-formylglutathione hydrolase	3.1.1.56 - Methylumbelliferyl-acetate deacetylase / Esterase D (1 of 1)
Pp3c1_10060	0.826564	7.78e-10	1.48e-09	AT2G24240.1	BTB/POZ domain with WD40/YVTN repeat-like protein	PTHR14499//PTHR14499:SF70 - POTASSIUM CHANNEL TETRAMERIZATION DOMAIN-CONTAINING // SUBFAMILY NOT NAMED (1 of 2)
Pp3c1_10080	-4.05633	1.26e-129	1.25e-128	AT4G39460.2	S-adenosylmethionine carrier 1	PTHR24089:SF369 - S-ADENOSYLMETHIONINE CARRIER 2, CHLOROPLASTIC-RELATED (1 of 2)
Pp3c1_10090	-3.53784	2.28e-184	3.54e-183	AT2G40690.1	NAD-dependent glycerol-3-phosphate dehydrogenase family protein	PTHR11728:SF13 - GLYCEROL-3-PHOSPHATE DEHYDROGENASE [NAD(+)] 2, CHLOROPLASTIC (1 of 2)
Pp3c1_10100	0.0420347	0.71138	0.737705	AT3G24090.1	glutamine-fructose-6-phosphate transaminase (isomerizing)s;sugar binding;transaminases	2.6.1.16 - Glutamine--fructose-6-phosphate transaminase (isomerizing) / L-glutamine-D-fructose-6-phosphate amidotransferase (1 of 2)
Pp3c1_10120	0.87862	6.74e-19	1.66e-18	AT5G51150.1	Mitochondrial import inner membrane translocase subunit Tim17/Tim22/Tim23 family protein	PTHR12459:SF7 - GB (1 of 2)
Pp3c1_10180	5.09805	1.44e-09	2.73e-09	AT5G63180.1	Pectin lyase-like superfamily protein	K01728 - pectate lyase (pel) (1 of 23)
Pp3c1_10200	1.5268	1.77e-60	8.68e-60	AT1G36980.1	0	PTHR13180 - SMALL MEMBRANE PROTEIN-RELATED (1 of 2)
Pp3c1_10210	1.16141	2.92e-49	1.24e-48	AT5G28740.1	Tetratricopeptide repeat (TPR)-like superfamily protein	K12867 - pre-mRNA-splicing factor SYF1 (SYF1, XAB2) (1 of 1)
Pp3c1_10220	0.836484	2.7e-12	5.55e-12	AT5G02970.1	alpha/beta-Hydrolases superfamily protein	3.7.1.8 - 2,6-dioxo-6-phenylhexa-3-enoate hydrolase / HOHPDA hydrolase (1 of 4)
Pp3c1_10390	4.00378	0.206021	0.238765	AT3G01910.1	sulfite oxidase	PTHR19372:SF8 - SULFITE OXIDASE (1 of 2)
Pp3c1_10400	-0.770376	1.55e-14	3.42e-14	AT5G36210.1	alpha/beta-Hydrolases superfamily protein	PTHR11731//PTHR11731:SF126 - PROTEASE FAMILY S9B,C DIPEPTIDYL-PEPTIDASE IV-RELATED // SUBFAMILY NOT NAMED (1 of 1)
Pp3c1_10430	1.34188	2.49e-49	1.06e-48	AT4G24490.1	RAB geranylgeranyl transferase alpha subunit 1	K14050 - geranylgeranyl transferase type-2 subunit alpha [EC:2.5.1.60] (RABGGTA) (1 of 1)
Pp3c1_10439	0.213476	0.933522	0.941032	0	0	0
Pp3c1_10449	-0.174325	0.92386	0.932415	0	0	0
Pp3c1_10452	0.535274	0.791006	0.811278	0	0	0
Pp3c1_10460	5.50686	2.79e-65	1.46e-64	AT1G24020.2	MLP-like protein 423	PF00407 - Pathogenesis-related protein Bet v I family (Bet_v_1) (1 of 7)
Pp3c1_10470	5.95707	1.72e-12	3.55e-12	AT5G63180.1	Pectin lyase-like superfamily protein	K01728 - pectate lyase (pel) (1 of 23)
Pp3c1_10500	0.344499	0.000224312	0.000333183	AT5G59210.1	myosin heavy chain-related	0
Pp3c1_10530	0.298353	0.0100312	0.0133474	AT1G30450.2	cation-chloride co-transporter 1	K14427 - solute carrier family 12 (potassium/chloride transporter), member 4/5/6 (SLC12A4_5_6, KCC) (1 of 3)
Pp3c1_10540	-0.107811	0.226586	0.261245	AT1G80770.1	P-loop containing nucleoside triphosphate hydrolases superfamily protein	PTHR11702:SF28 - PROTEIN, PUTATIVE-RELATED (1 of 1)
Pp3c1_10570	-0.45518	0.00013475	0.000202502	AT1G70480.2	Domain of unknown function (DUF220)	PF02713 - Domain of unknown function DUF220 (DUF220) (1 of 4)
Pp3c1_10620	-2.02963	5.39e-64	2.77e-63	AT1G53470.1	mechanosensitive channel of small conductance-like 4	KOG4629 - Predicted mechanosensitive ion channel (1 of 5)
Pp3c1_10630	-0.763107	8.34e-05	0.000127006	AT2G38820.2	Protein of unknown function (DUF506)	PF04720 - PDDEXK-like family of unknown function (PDDEXK_6) (1 of 21)
Pp3c1_10660	3.11973	0.43123	0.472948	0	0	0
Pp3c1_10680	0.86801	0.502821	0.543039	AT3G19050.1	phragmoplast orienting kinesin 2	K10400 - kinesin family member 15 (KIF15) (1 of 7)
Pp3c1_10690	2.01873	2.06e-66	1.1e-65	AT1G47240.1	NRAMP metal ion transporter 2	K12347 - natural resistance-associated macrophage protein (SLC11A, NRAMP) (1 of 3)
Pp3c1_10700	0.829042	1.94e-20	4.96e-20	AT5G46070.1	Guanylate-binding family protein	PTHR10751:SF2 - GUANYLATE-BINDING PROTEIN (1 of 4)
Pp3c1_10715	2.85093	0.0302524	0.0385886	0	0	0
Pp3c1_10719	4.27606	0.0180701	0.0235247	0	0	0
Pp3c1_10720	1.99397	1.63e-61	8.09e-61	AT2G40390.1	0	PTHR31439:SF2 - GB (1 of 13)
Pp3c1_10740	8.7825	1.37e-174	1.98e-173
Pp3c1_10760	1.63164	9.41e-84	6.12e-83	AT2G32320.2	tRNAHis guanylyltransferase	2.7.7.79 - tRNA(His) guanylyltransferase / Histidine tRNA guanylyltransferase (1 of 1)
Pp3c1_1080	-0.973813	0.0476155	0.059543	0	0	0
Pp3c1_10810	-1.53758	3.1e-55	1.42e-54	AT1G56130.1	Leucine-rich repeat transmembrane protein kinase	PTHR27006:SF44 - LEUCINE-RICH REPEAT TRANSMEMBRANE PROTEIN KINASE (1 of 10)
Pp3c1_10830	-0.866828	3.18e-12	6.53e-12	AT2G41380.1	S-adenosyl-L-methionine-dependent methyltransferases superfamily protein	PTHR10108//PTHR10108:SF707 - METHYLTRANSFERASE // SUBFAMILY NOT NAMED (1 of 1)
Pp3c1_10860	-0.19919	0.146129	0.173127	AT1G53570.1	mitogen-activated protein kinase kinase kinase 3	2.7.11.25 - Mitogen-activated protein kinase kinase kinase / MLTK (1 of 32)
Pp3c1_10875	5.73848	0.00165532	0.00233911	0	0	0
Pp3c1_10880	1.33079	1.07e-37	3.84e-37	AT1G76990.1	ACT domain repeat 3	PTHR31096:SF22 - ACR6 (1 of 4)
Pp3c1_10970	-8.2316	1.17e-190	1.9e-189	AT1G49490.1	Leucine-rich repeat (LRR) family protein	PF08263 - Leucine rich repeat N-terminal domain (LRRNT_2) (1 of 120)
Pp3c1_11010	1.33344	0.325588	0.366232	0	0	0
Pp3c1_11030	-4.69627	0	0	AT3G22600.1	Bifunctional inhibitor/lipid-transfer protein/seed storage 2S albumin superfamily protein	2.7.11.18 - [Myosin light-chain] kinase / Smooth-muscle-myosin-light-chain kinase (1 of 3)
Pp3c1_11040	-1.36291	4.12e-22	1.1e-21	AT1G56140.1	Leucine-rich repeat transmembrane protein kinase	PF00069//PF08263 - Protein kinase domain (Pkinase) // Leucine rich repeat N-terminal domain (LRRNT_2) (1 of 20)
Pp3c1_11050	-1.4207	9.96e-51	4.31e-50	AT5G49770.1	Leucine-rich repeat protein kinase family protein	PF00560 - Leucine Rich Repeat (LRR_1) (1 of 89)
Pp3c1_11070	1.21295	2.37e-16	5.46e-16	AT4G21110.1	G10 family protein	K12873 - bud site selection protein 31 (BUD31, G10) (1 of 2)
Pp3c1_11090	-3.70081	7.74e-201	1.35e-199	AT4G15560.1	Deoxyxylulose-5-phosphate synthase	1.1.1.267//2.2.1.7 - 1-deoxy-D-xylulose-5-phosphate reductoisomerase / DXP-reductoisomerase // 1-deoxy-D-xylulose-5-phosphate synthase / DXP-synthase (1 of 2)
Pp3c1_11190	0.0262441	0.666462	0.697044	AT5G63160.1	BTB and TAZ domain protein 1	PF00651//PF12796 - BTB/POZ domain (BTB) // Ankyrin repeats (3 copies) (Ank_2) (1 of 4)
Pp3c1_11310	0.874671	0.0304978	0.0388913	0	0	0
Pp3c1_11420	2.1442	3.96e-144	4.48e-143	AT5G53330.1	Ubiquitin-associated/translation elongation factor EF1B protein	PF00627 - UBA/TS-N domain (UBA) (1 of 25)
Pp3c1_11500	-4.99116	4.28e-24	1.19e-23	AT5G25620.1	Flavin-binding monooxygenase family protein	K11816 - indole-3-pyruvate monooxygenase (YUCCA) (1 of 5)
Pp3c1_1160	-1.85906	1.33e-46	5.41e-46	AT4G30620.1	Uncharacterised BCR, YbaB family COG0718	PTHR33449:SF1 - NUCLEOID-ASSOCIATED PROTEIN YBAB (1 of 3)
Pp3c1_11630	2.8728	0.0142857	0.0187602	0	0	0
Pp3c1_11690	-4.58617	0	0	AT2G34500.1	cytochrome P450, family 710, subfamily A, polypeptide 1	K09832 - cytochrome P450, family 710, subfamily A (CYP710A) (1 of 2)
Pp3c1_1170	-0.425389	4.28e-07	7.29e-07	AT4G16310.1	LSD1-like 3	K11450 - lysine-specific histone demethylase 1 [EC:1.-.-.-] (AOF2, LSD1) (1 of 2)
Pp3c1_11820	0.497676	1.44e-06	2.39e-06	0	0	0
Pp3c1_11910	3.54682	5.55e-15	1.23e-14	AT3G06150.1	0	0
Pp3c1_11980	-8.10784	4.14e-34	1.39e-33	AT4G32330.3	TPX2 (targeting protein for Xklp2) protein family	PF06886 - Targeting protein for Xklp2 (TPX2) (TPX2) (1 of 18)
Pp3c1_11990	-1.80578	2.75e-66	1.46e-65	AT2G39340.1	SAC3/GANP/Nin1/mts3/eIF-3 p25 family	PTHR12436:SF4 - LEUKOCYTE RECEPTOR CLUSTER MEMBER 8 (1 of 2)
Pp3c1_120	-0.42291	1.22e-12	2.54e-12	AT3G05560.2	Ribosomal L22e protein family	K02891 - large subunit ribosomal protein L22e (RP-L22e, RPL22) (1 of 7)
Pp3c1_12020	1.07421	1.71e-43	6.71e-43	AT5G36880.2	acetyl-CoA synthetase	K01895 - acetyl-CoA synthetase (ACSS, acs) (1 of 3)
Pp3c1_12040	5.9371	1.36e-38	4.97e-38	0	0	0
Pp3c1_12070	-1.86859	7.04e-61	3.48e-60	AT1G52280.1	RAB GTPase homolog G3D	K07897 - Ras-related protein Rab-7A (RAB7A) (1 of 3)
Pp3c1_12080	1.13516	2.46e-22	6.59e-22	AT2G41500.1	WD-40 repeat family protein / small nuclear ribonucleoprotein Prp4p-related	KOG0265//KOG0286 - U5 snRNP-specific protein-like factor and related proteins // G-protein beta subunit (1 of 1)
Pp3c1_12100	1.43585	2.67e-93	1.92e-92	AT4G20050.1	Pectin lyase-like superfamily protein	PTHR33928:SF2 - POLYGALACTURONASE QRT3 (1 of 2)
Pp3c1_12120	0.894791	3.86e-24	1.07e-23	AT1G51650.1	ATP synthase epsilon chain, mitochondrial	K02135 - F-type H+-transporting ATPase subunit epsilon (ATPeF1E, ATP5E, ATP15) (1 of 3)
Pp3c1_12130	6.36371	1.39e-22	3.73e-22	AT1G27990.1
Pp3c1_12140	-1.36161	4.05e-38	1.46e-37	AT5G23050.1	acyl-activating enzyme 17	6.2.1.1 - Acetate--CoA ligase / Acyl-activating enzyme (1 of 8)
Pp3c1_12170	2.5696	0.00327296	0.0045253	AT2G47620.1	SWITCH/sucrose nonfermenting 3A	PTHR12802//PTHR12802:SF51 - SWI/SNF COMPLEX-RELATED // SUBFAMILY NOT NAMED (1 of 4)
Pp3c1_12220	0.971069	0.218242	0.252146	AT3G50690.1	Leucine-rich repeat (LRR) family protein	PTHR11375:SF0 - ACIDIC LEUCINE-RICH NUCLEAR PHOSPHOPROTEIN 32 FAMILY MEMBER A (1 of 2)
Pp3c1_12230	-2.41268	0.00159148	0.00225102	AT3G50690.1	Leucine-rich repeat (LRR) family protein	PTHR11375:SF0 - ACIDIC LEUCINE-RICH NUCLEAR PHOSPHOPROTEIN 32 FAMILY MEMBER A (1 of 2)
Pp3c1_12290	1.83602	6.98e-29	2.14e-28	AT2G47620.1	SWITCH/sucrose nonfermenting 3A	PTHR12802//PTHR12802:SF51 - SWI/SNF COMPLEX-RELATED // SUBFAMILY NOT NAMED (1 of 4)
Pp3c1_12330	-0.333722	0.0214227	0.0277143	AT1G76990.1	ACT domain repeat 3	PTHR31096:SF5 - ACR3 (1 of 2)
Pp3c1_12340	3.37504	5.9e-250	1.42e-248	AT5G52800.3	DNA primases	PTHR31399:SF0 - DNA-DIRECTED PRIMASE/POLYMERASE PROTEIN (1 of 1)
Pp3c1_12370	0.134452	0.181619	0.21219	AT1G55150.1	DEA(D/H)-box RNA helicase family protein	PTHR24031:SF306 - DEAD-BOX ATP-DEPENDENT RNA HELICASE 11 (1 of 4)
Pp3c1_12380	0.426564	0.542972	0.582312	AT3G58570.1	P-loop containing nucleoside triphosphate hydrolases superfamily protein	PTHR24031:SF306 - DEAD-BOX ATP-DEPENDENT RNA HELICASE 11 (1 of 4)
Pp3c1_1240	1.30484	1.9e-39	7.01e-39	AT1G48350.1	Ribosomal L18p/L5e family protein	K02881 - large subunit ribosomal protein L18 (RP-L18, MRPL18, rplR) (1 of 4)
Pp3c1_12470	-2.43356	2.11e-27	6.27e-27	AT2G33570.1	Domain of unknown function (DUF23)	PTHR21461:SF12 - F21O3.9 PROTEIN-RELATED (1 of 10)
Pp3c1_12560	-0.608378	1.03e-10	2.02e-10	AT2G25320.1	TRAF-like family protein	PTHR24007//PTHR24007:SF6 - BRCA1-ASSOCIATED PROTEIN // SUBFAMILY NOT NAMED (1 of 3)
Pp3c1_1260	2.42802	2.03e-202	3.58e-201	AT1G19910.1	ATPase, F0/V0 complex, subunit C protein	K02155 - V-type H+-transporting ATPase 16kDa proteolipid subunit (ATPeV0C, ATP6L) (1 of 5)
Pp3c1_12610	-3.48751	2.6e-240	5.95e-239	AT5G64300.1	GTP cyclohydrolase II	4.1.99.12 - 3,4-dihydroxy-2-butanone-4-phosphate synthase / L-3,4-dihydroxybutan-2-one-4-phosphate synthase (1 of 3)
Pp3c1_12620	4.81373	0.0261604	0.0335677	0	0	0
Pp3c1_12630	1.07085	4.11e-34	1.38e-33	AT3G15180.1	ARM repeat superfamily protein	K06692 - 26S proteasome non-ATPase regulatory subunit 5 (PSMD5) (1 of 1)
Pp3c1_12670	4.24659	2.91e-26	8.45e-26	0	0	0
Pp3c1_1270	-0.810336	1.22e-09	2.31e-09	AT4G30610.1	alpha/beta-Hydrolases superfamily protein	PTHR11802//PTHR11802:SF88 - SERINE PROTEASE FAMILY S10 SERINE CARBOXYPEPTIDASE // SUBFAMILY NOT NAMED (1 of 2)
Pp3c1_12703	2.35095	0.0408817	0.0514612	AT4G31160.1	DDB1-CUL4 associated factor 1	0
Pp3c1_12710	-0.549171	0.54321	0.58252	0	0	0
Pp3c1_12715	0.530576	0.0989421	0.119717	0	0	0
Pp3c1_12730	-2.60084	1.2e-145	1.38e-144	0	0	0
Pp3c1_12740	0.55132	3.35e-05	5.21e-05	AT2G46900.1	0	PTHR22684 - NULP1-RELATED (1 of 2)
Pp3c1_12750	0.0226851	0.840296	0.856581	AT5G26180.2	S-adenosyl-L-methionine-dependent methyltransferases superfamily protein	K15264 - putative methyltransferase [EC:2.1.1.-] (NSUN5, WBSCR20) (1 of 1)
Pp3c1_12790	-2.52249	8.46e-126	8.13e-125	AT2G25930.1	hydroxyproline-rich glycoprotein family protein	0
Pp3c1_12800	1.8777	0.0694455	0.0854527	AT3G29320.1	Glycosyl transferase, family 35	2.4.1.1 - Glycogen phosphorylase / Polyphosphorylase (1 of 5)
Pp3c1_12810	-0.189617	0.0111282	0.0147513	AT5G17560.1	BolA-like family protein	PTHR12735//PTHR12735:SF6 - BOLA-LIKE PROTEIN-RELATED // SUBFAMILY NOT NAMED (1 of 1)
Pp3c1_12820	0.899659	0.00640077	0.00864465	0	0	0
Pp3c1_12830	0.343775	1.35e-05	2.14e-05	AT5G17270.1	Protein prenylyltransferase superfamily protein	KOG1128 - Uncharacterized conserved protein, contains TPR repeats (1 of 1)
Pp3c1_12850	0.836694	3.64e-24	1.01e-23	AT5G47120.1	BAX inhibitor 1	PTHR23291:SF34 - BAX INHIBITOR 1 (1 of 1)
Pp3c1_12860	-4.49559	0	0	AT1G79850.1	ribosomal protein S17	K02961 - small subunit ribosomal protein S17 (RP-S17, MRPS17, rpsQ) (1 of 2)
Pp3c1_12890	-2.75033	4.13e-76	2.45e-75	AT3G51420.1	strictosidine synthase-like 4	PTHR10426:SF4 - FI18644P1-RELATED (1 of 3)
Pp3c1_1290	1.41413	3.15e-61	1.56e-60	AT5G65760.1	Serine carboxypeptidase S28 family protein	3.4.16.2 - Lysosomal Pro-Xaa carboxypeptidase / Prolyl carboxypeptidase (1 of 1)
Pp3c1_12911	1.09056	5.73e-12	1.17e-11	0	0	0
Pp3c1_12940	0.583585	9.37e-09	1.71e-08	AT3G12680.1	floral homeotic protein (HUA1)	PTHR12547:SF63 - ZINC FINGER CCCH DOMAIN-CONTAINING PROTEIN 37-RELATED (1 of 2)
Pp3c1_12950	-1.61944	4.58e-21	1.19e-20	AT5G42570.1	B-cell receptor-associated 31-like	PTHR12701:SF18 - 4D656-RELATED (1 of 1)
Pp3c1_12990	-1.09839	6.58e-24	1.82e-23	AT1G62020.1	Coatomer, alpha subunit	K05236 - coatomer protein complex, subunit alpha (xenin) (COPA) (1 of 3)
Pp3c1_1300	4.92338	9.18e-30	2.86e-29	0	0	PF02701 - Dof domain, zinc finger (zf-Dof) (1 of 27)
Pp3c1_13010	0.372677	6.57e-05	0.000100809	AT5G45190.1	Cyclin family protein	PTHR10026//PTHR10026:SF75 - CYCLIN // SUBFAMILY NOT NAMED (1 of 7)
Pp3c1_13020	0.452197	0.00213927	0.00299767	AT1G09800.1	Pseudouridine synthase family protein	PTHR11142:SF1 - TRNA PSEUDOURIDINE SYNTHASE (1 of 1)
Pp3c1_13050	-0.437479	0.00140007	0.00198569	0	0	PTHR16301:SF2 - PROTEIN IMPACT HOMOLOG (1 of 1)
Pp3c1_13060	-2.16731	2.89e-37	1.02e-36	AT1G68560.1	alpha-xylosidase 1	3.2.1.177//3.2.1.20 - Alpha-D-xyloside xylohydrolase / Alpha-xylosidase // Alpha-glucosidase / Maltase-glucoamylase (1 of 11)
Pp3c1_13080	-2.60901	1.76e-34	5.97e-34	0	0	0
Pp3c1_1310	2.05184	2.52e-204	4.48e-203	AT2G27600.1	AAA-type ATPase family protein	K12196 - vacuolar protein-sorting-associated protein 4 (VPS4) (1 of 2)
Pp3c1_13120	-0.0365361	0.753428	0.776531	AT1G68310.2	Protein of unknown function (DUF59)	KOG3381 - Uncharacterized conserved protein (1 of 1)
Pp3c1_13140	4.16339	0.0324454	0.0412475	0	0	PF14645 - Chibby family (Chibby) (1 of 1)
Pp3c1_13170	-7.32281	0	0	AT1G12900.1	glyceraldehyde 3-phosphate dehydrogenase A subunit 2	1.2.1.12//1.2.1.13 - Glyceraldehyde-3-phosphate dehydrogenase (phosphorylating) / Triosephosphate dehydrogenase // Glyceraldehyde-3-phosphate dehydrogenase (NADP(+)) (phosphorylating) / Triosephosphate dehydrogenase (NADP+) (1 of 3)
Pp3c1_13190	-1.0486	1.96e-36	6.86e-36	AT2G32950.1	Transducin/WD40 repeat-like superfamily protein	K10143 - E3 ubiquitin-protein ligase RFWD2 (RFWD2, COP1) (1 of 9)
Pp3c1_1320	1.7154	4.25e-111	3.6e-110	AT5G55290.1	ATPase, V0 complex, subunit E	K02153 - V-type H+-transporting ATPase subunit e (ATPeV0E, ATP6H) (1 of 2)
Pp3c1_13200	-4.98987	6.25e-23	1.69e-22	AT5G55830.1	Concanavalin A-like lectin protein kinase family protein	PTHR32401:SF2 - CONCANAVALIN A-LIKE LECTIN FAMILY PROTEIN-RELATED (1 of 5)
Pp3c1_13260	0.92695	6.94e-46	2.81e-45	0	0	PTHR21666//PTHR21666:SF196 - PEPTIDASE-RELATED // SUBFAMILY NOT NAMED (1 of 2)
Pp3c1_13270	0.0425178	0.700551	0.727358	AT4G39880.1	Ribosomal protein L23/L15e family protein	K02892 - large subunit ribosomal protein L23 (RP-L23, MRPL23, rplW) (1 of 1)
Pp3c1_13280	-7.30239	1.51e-08	2.73e-08	0	0	0
Pp3c1_1330	-2.93678	0	0	AT5G13510.1	Ribosomal protein L10 family protein	K02864 - large subunit ribosomal protein L10 (RP-L10, MRPL10, rplJ) (1 of 1)
Pp3c1_13380	-2.64076	1.09e-22	2.93e-22	0	0	0
Pp3c1_13420	-3.46778	8.82e-81	5.55e-80	0	0	PTHR33388:SF1 - F1K23.3 (1 of 3)
Pp3c1_13430	1.08746	1.27e-13	2.72e-13	0	0	0
Pp3c1_13461	7.17893	5.45e-07	9.24e-07
Pp3c1_13530	7.83808	1.28e-08	2.33e-08
Pp3c1_13570	-1.43866	5.54e-84	3.61e-83	AT2G01830.2	CHASE domain containing histidine kinase protein	PTHR24423//PTHR24423:SF421 - TWO-COMPONENT SENSOR HISTIDINE KINASE // SUBFAMILY NOT NAMED (1 of 4)
Pp3c1_1360	0.812768	2.11e-18	5.14e-18	AT1G67230.1	little nuclei1	KOG0018//KOG0933//KOG0964//KOG0978 - Structural maintenance of chromosome protein 1 (sister chromatid cohesion complex Cohesin, subunit SMC1) // Structural maintenance of chromosome protein 2 (chromosome condensation complex Condensin, subunit E) // Structural maintenance of chromosome protein 3 (sister chromatid cohesion complex Cohesin, subunit SMC3) // E3 ubiquitin ligase involved in syntaxin …
Pp3c1_13600	-0.572283	2.13e-10	4.14e-10	AT4G14350.1	AGC (cAMP-dependent, cGMP-dependent and protein kinase C) kinase family protein	PTHR24356:SF183 - AGC (CAMP-DEPENDENT, CGMP-DEPENDENT AND PROTEIN KINASE C) KINASE FAMILY PROTEIN (1 of 1)
Pp3c1_13640	-1.52265	1.97e-57	9.3e-57	AT4G14350.1	AGC (cAMP-dependent, cGMP-dependent and protein kinase C) kinase family protein	PTHR24356//PTHR24356:SF182 - SERINE/THREONINE-PROTEIN KINASE // SUBFAMILY NOT NAMED (1 of 4)
Pp3c1_13671	2.15804	0.417209	0.459486	0	0	0
Pp3c1_13720	8.53204	2.15e-11	4.32e-11
Pp3c1_13780	-2.81531	3.83e-19	9.48e-19	AT5G58050.1	SHV3-like 4	PTHR23344:SF5 - GLYCEROPHOSPHODIESTER PHOSPHODIESTERASE LIKE 6-RELATED (1 of 3)
Pp3c1_13800	-1.70333	5.89e-08	1.04e-07	0	0	0
Pp3c1_13830	-1.73624	3.02e-48	1.26e-47	0	0	PTHR10612:SF7 - APOLIPOPROTEIN D (1 of 2)
Pp3c1_13840	-1.42289	0.00457573	0.00625429	AT1G30360.1	Early-responsive to dehydration stress protein (ERD4)	PTHR13018:SF22 - EARLY-RESPONSIVE TO DEHYDRATION STRESS PROTEIN (ERD4) (1 of 8)
Pp3c1_13870	3.75504	5.99e-05	9.2e-05	AT2G01890.2	purple acid phosphatase 8	PTHR10161 - TARTRATE-RESISTANT ACID PHOSPHATASE TYPE 5 (1 of 3)
Pp3c1_13890	0.166461	0.628026	0.662461	AT3G05290.1	peroxisomal adenine nucleotide carrier 1	PTHR24089:SF282 - PEROXISOMAL ADENINE NUCLEOTIDE CARRIER 1-RELATED (1 of 4)
Pp3c1_1390	2.09908	4.33e-145	4.94e-144	AT2G14720.1	vacuolar sorting receptor 4	PTHR22765:SF56 - VACUOLAR-SORTING RECEPTOR 5-RELATED (1 of 8)
Pp3c1_13910	-1.93963	3.21e-33	1.06e-32	AT1G47710.1	Serine protease inhibitor (SERPIN) family protein	K13963 - serpin B (SERPINB) (1 of 4)
Pp3c1_13930	0.249447	0.646958	0.679168	AT5G05390.1	laccase 12	PTHR11709//PTHR11709:SF118 - MULTI-COPPER OXIDASE // SUBFAMILY NOT NAMED (1 of 2)
Pp3c1_13990	4.28727	2.88e-65	1.51e-64	0	0	2.3.1.108 - Alpha-tubulin N-acetyltransferase / Tubulin N-acetyltransferase (1 of 2)
Pp3c1_140	-2.83016	1.12e-183	1.72e-182	AT5G17310.2	UDP-glucose pyrophosphorylase 2	K00963 - UTP--glucose-1-phosphate uridylyltransferase (UGP2, galU, galF) (1 of 2)
Pp3c1_14000	1.24725	5.14e-34	1.72e-33	AT4G19640.1	Ras-related small GTP-binding family protein	K07890 - Ras-related protein Rab-21 (RAB21) (1 of 3)
Pp3c1_14030	1.41708	1.3e-12	2.7e-12	0	0	0
Pp3c1_14120	-0.438775	8.69e-05	0.000132222	AT1G21630.1	Calcium-binding EF hand family protein	PTHR11216:SF61 - GH06923P (1 of 6)
Pp3c1_1421	-1.15015	0.465163	0.506957	0	0	0
Pp3c1_14230	1.12759	0.289684	0.328191	AT1G15360.1	Integrase-type DNA-binding superfamily protein	PF00847 - AP2 domain (AP2) (1 of 150)
Pp3c1_14250	0.105034	0.793442	0.813358	AT1G09560.1	germin-like protein 5	PF07883 - Cupin domain (Cupin_2) (1 of 38)
Pp3c1_14290	-1.93897	2e-07	3.47e-07	AT3G52950.2	CBS / octicosapeptide/Phox/Bemp1 (PB1) domains-containing protein	PTHR13780:SF48 - CBS DOMAIN-CONTAINING PROTEIN CBSCBSPB1-RELATED (1 of 5)
Pp3c1_14300	-0.0296019	0.759856	0.782583	0	0	PF05162 - Ribosomal protein L41 (Ribosomal_L41) (1 of 5)
Pp3c1_14310	-0.126311	0.0667985	0.0823692	AT3G52950.2	CBS / octicosapeptide/Phox/Bemp1 (PB1) domains-containing protein	PTHR13780:SF48 - CBS DOMAIN-CONTAINING PROTEIN CBSCBSPB1-RELATED (1 of 5)
Pp3c1_14330	0.271999	0.000472797	0.000689769	AT5G12470.1	Protein of unknown function (DUF3411)	PF11891 - Domain of unknown function (DUF3411) (DUF3411) (1 of 14)
Pp3c1_14380	2.56352	6.87e-38	2.47e-37	AT1G04560.1	AWPM-19-like family protein	PTHR33294:SF6 - AWPM-19-LIKE FAMILY PROTEIN-RELATED (1 of 12)
Pp3c1_14480	-2.39661	1.31e-155	1.63e-154	AT1G30330.2	auxin response factor 6	PTHR31384:SF3 - AUXIN RESPONSE FACTOR 6 (1 of 10)
Pp3c1_145	-0.734762	0.84642	0.862053	0	0	0
Pp3c1_14540	-2.38061	4.73e-82	3.02e-81	AT2G37770.2	NAD(P)-linked oxidoreductase superfamily protein	PTHR11732//PTHR11732:SF284 - ALDO/KETO REDUCTASE // SUBFAMILY NOT NAMED (1 of 1)
Pp3c1_14550	-4.65062	0.0381113	0.0481181	AT5G14180.1	Myzus persicae-induced lipase 1	PTHR11005:SF37 - TRIACYLGLYCEROL LIPASE 1 (1 of 6)
Pp3c1_14630	2.05369	2.77e-16	6.39e-16	AT1G77480.1	Eukaryotic aspartyl protease family protein	PTHR13683:SF224 - ASPARTYL PROTEASE FAMILY PROTEIN-RELATED (1 of 4)
Pp3c1_14631	-0.101587	0.74614	0.769606	AT1G49050.1	Eukaryotic aspartyl protease family protein	0
Pp3c1_14640	6.11325	2.98e-96	2.2e-95	AT5G63370.2	Protein kinase superfamily protein	PTHR24056:SF107 - CYCLIN-DEPENDENT KINASE 11A-RELATED (1 of 3)
Pp3c1_14663	3.94353	7.24e-06	1.16e-05	AT5G64630.2	Transducin/WD40 repeat-like superfamily protein	0
Pp3c1_14670	-0.810688	9.75e-28	2.92e-27	AT1G58030.1	cationic amino acid transporter 2	K13863 - solute carrier family 7 (cationic amino acid transporter), member 1 (SLC7A1, ATRC1) (1 of 3)
Pp3c1_14740	2.11224	6.62e-182	1.01e-180	0	0	0
Pp3c1_14750	0.549822	1.01e-06	1.7e-06	AT2G28360.1	SIT4 phosphatase-associated family protein	0
Pp3c1_14760	-4.36793	0	0	AT1G74880.1	NAD(P)H:plastoquinone dehydrogenase complex subunit O	PF11910 - Cyanobacterial and plant NDH-1 subunit O (NdhO) (1 of 1)
Pp3c1_14770	-3.59195	1.67e-125	1.6e-124	AT5G43210.1	Excinuclease ABC, C subunit, N-terminal	PTHR20208:SF13 - EMB (1 of 1)
Pp3c1_14800	-3.45025	0	0	AT3G46780.1	plastid transcriptionally active 16	PTHR14194:SF38 - PROTEIN PLASTID TRANSCRIPTIONALLY ACTIVE 16 (1 of 1)
Pp3c1_14870	2.1198	6.12e-74	3.54e-73	AT1G29690.1	MAC/Perforin domain-containing protein	PTHR33199:SF3 - MACPF DOMAIN-CONTAINING PROTEIN CAD1 (1 of 2)
Pp3c1_14880	0.524916	0.000508322	0.000740108	AT5G10200.1	ARM-repeat/Tetratricopeptide repeat (TPR)-like protein	PTHR22904:SF379 - RING ZINC FINGER-CONTAINING PROTEIN (1 of 2)
Pp3c1_14900	-1.45765	5.52e-37	1.95e-36	AT5G54860.1	Major facilitator superfamily protein	PTHR31585:SF2 - FOLATE-BIOPTERIN TRANSPORTER 7-RELATED (1 of 4)
Pp3c1_14910	-6.4264	0	0	AT4G37925.1	subunit NDH-M of NAD(P)H:plastoquinone dehydrogenase complex	PF10664 - Cyanobacterial and plastid NDH-1 subunit M (NdhM) (1 of 1)
Pp3c1_14920	-0.205346	0.105961	0.127752	AT4G32160.1	Phox (PX) domain-containing protein	PTHR10555//PTHR10555:SF142 - SORTING NEXIN // SUBFAMILY NOT NAMED (1 of 2)
Pp3c1_14980	-0.925307	9.08e-32	2.94e-31	AT3G06720.1	importin alpha isoform 1	PTHR23316:SF22 - ARMADILLO/BETA-CATENIN-LIKE REPEATS-CONTAINING PROTEIN-RELATED (1 of 2)
Pp3c1_15010	1.98295	1.56e-07	2.72e-07	AT4G18640.1	Leucine-rich repeat protein kinase family protein	PTHR27001:SF83 - LRR RECEPTOR-LIKE SERINE/THREONINE-PROTEIN KINASE MRH1-RELATED (1 of 7)
Pp3c1_15011	3.58033	2.16e-10	4.19e-10	AT4G18640.1	Leucine-rich repeat protein kinase family protein	0
Pp3c1_15040	0.90791	0.613502	0.648713	0	0	0
Pp3c1_15060	-0.990369	8.18e-17	1.91e-16	AT5G23450.2	long-chain base (LCB) kinase 1	PTHR12358:SF33 - ACYLGLYCEROL KINASE, MITOCHONDRIAL (1 of 2)
Pp3c1_15090	-3.50669	8.93e-75	5.23e-74	AT5G64300.1	GTP cyclohydrolase II	3.5.4.25//4.1.99.12 - 3,4-dihydroxy-2-butanone-4-phosphate synthase / L-3,4-dihydroxybutan-2-one-4-phosphate synthase (1 of 2)
Pp3c1_15100	-3.2051	5.65e-94	4.08e-93	AT4G30390.1	0	0
Pp3c1_15110	-4.48096	3.88e-122	3.63e-121	AT5G07890.3	myosin heavy chain-related	0
Pp3c1_15130	-0.37681	1.53e-06	2.54e-06	AT5G41950.1	Tetratricopeptide repeat (TPR)-like superfamily protein	2.4.1.255 - Protein O-GlcNAc transferase / OGTase (1 of 16)
Pp3c1_15150	-3.15279	1.98e-151	2.36e-150	AT5G50100.1	Putative thiol-disulphide oxidoreductase DCC	PF04134 - Protein of unknown function, DUF393 (DUF393) (1 of 3)
Pp3c1_15160	-2.44466	1.79e-78	1.1e-77	AT2G05230.1	DNAJ heat shock N-terminal domain-containing protein	PTHR10825:SF3 - POLYCOMB GROUP PROTEIN PSC (1 of 6)
Pp3c1_15210	-1.25538	7.29e-40	2.71e-39	AT4G26600.1	S-adenosyl-L-methionine-dependent methyltransferases superfamily protein	K14835 - ribosomal RNA methyltransferase Nop2 [EC:2.1.1.-] (NOP2) (1 of 1)
Pp3c1_15220	0.14413	0.283818	0.32208	AT2G15270.1	0	PF06658 - Protein of unknown function (DUF1168) (DUF1168) (1 of 2)
Pp3c1_15279	-0.544689	0.679405	0.708692	0	0	0
Pp3c1_15290	0.312436	0.726037	0.751178	AT1G75240.1	homeobox protein 33	PF04770 - ZF-HD protein dimerisation region (ZF-HD_dimer) (1 of 12)
Pp3c1_15294	2.67113	0.502574	0.542884	0	0	0
Pp3c1_1530	-0.0627219	0.317312	0.357394	AT3G10950.1	Zinc-binding ribosomal protein family protein	K02921 - large subunit ribosomal protein L37Ae (RP-L37Ae, RPL37A) (1 of 6)
Pp3c1_15300	0.242242	0.743294	0.767375	AT5G03370.1	acylphosphatase family	3.6.1.7 - Acylphosphatase / Acylphosphate phosphohydrolase (1 of 3)
Pp3c1_15310	-0.344318	0.000640493	0.000927132	AT5G67380.1	casein kinase alpha 1	K03097 - casein kinase II subunit alpha (CSNK2A) (1 of 4)
Pp3c1_15380	-0.738031	1.08e-16	2.52e-16	AT5G64130.1	cAMP-regulated phosphoprotein 19-related protein	PTHR34804:SF1 - CAMP-REGULATED PHOSPHOPROTEIN 19-RELATED PROTEIN (1 of 2)
Pp3c1_15390	1.47955	3.71e-69	2.04e-68	AT5G17770.1	NADH:cytochrome B5 reductase 1	PTHR19370//PTHR19370:SF97 - NADH-CYTOCHROME B5 REDUCTASE // SUBFAMILY NOT NAMED (1 of 2)
Pp3c1_15400	0.873832	1.3e-22	3.51e-22	AT2G24940.1	membrane-associated progesterone binding protein 2	K17278 - membrane-associated progesterone receptor component (PGRMC1_2) (1 of 4)
Pp3c1_15410	-0.358947	0.00123085	0.00175244	AT3G18990.1	AP2/B3-like transcriptional factor family protein	PF02362 - B3 DNA binding domain (B3) (1 of 58)
Pp3c1_15440	2.22553	4.58e-17	1.08e-16	0	0	0
Pp3c1_15460	0.38993	4.37e-08	7.78e-08	AT2G23070.1	Protein kinase superfamily protein	K03097 - casein kinase II subunit alpha (CSNK2A) (1 of 4)
Pp3c1_15490	-2.85231	6e-188	9.51e-187	AT4G12840.2	Protein of unknown function (DUF707)	PF05212 - Protein of unknown function (DUF707) (DUF707) (1 of 11)
Pp3c1_15500	0.846131	2.72e-05	4.25e-05	AT1G13790.1	XH/XS domain-containing protein	PF03468//PF03470 - XS domain (XS) // XS zinc finger domain (zf-XS) (1 of 3)
Pp3c1_15510	2.40966	0.546823	0.586185	0	0	0
Pp3c1_15530	-5.5309	1.93e-56	9.01e-56	AT1G47550.1	exocyst complex component sec3A	KOG2148 - Exocyst protein Sec3 (1 of 1)
Pp3c1_15560	-2.1699	2.64e-53	1.18e-52	AT1G63100.1	GRAS family transcription factor	PTHR31636:SF16 - SCARECROW-LIKE PROTEIN 28 (1 of 2)
Pp3c1_15620	4.11798	0.174753	0.204688	0	0	0
Pp3c1_15635	-1.43266	0.181108	0.211634	0	0	0
Pp3c1_15680	0.483968	4.43e-05	6.85e-05	AT1G66350.1	RGA-like 1	PF03514 - GRAS domain family (GRAS) (1 of 43)
Pp3c1_15690	-2.2229	6.4e-71	3.59e-70	AT1G52590.1	Putative thiol-disulphide oxidoreductase DCC	PF04134 - Protein of unknown function, DUF393 (DUF393) (1 of 3)
Pp3c1_1570	1.4111	1.49e-62	7.53e-62	AT3G10860.1	Cytochrome b-c1 complex, subunit 8 protein	PF02939 - UcrQ family (UcrQ) (1 of 4)
Pp3c1_15730	-4.56858	3.78e-240	8.63e-239	AT1G31420.2	Leucine-rich repeat protein kinase family protein	PF00069//PF08263//PF13855 - Protein kinase domain (Pkinase) // Leucine rich repeat N-terminal domain (LRRNT_2) // Leucine rich repeat (LRR_8) (1 of 17)
Pp3c1_15740	0.675073	2.31e-12	4.77e-12	AT5G12190.1	RNA-binding (RRM/RBD/RNP motifs) family protein	K12833 - pre-mRNA branch site protein p14 (SF3B14) (1 of 1)
Pp3c1_15750	-1.31662	1.8e-44	7.14e-44	AT3G06720.2	importin alpha isoform 1	PTHR23316:SF29 - IMPORTIN SUBUNIT ALPHA-2 (1 of 2)
Pp3c1_15780	3.63799	1.44e-135	1.51e-134	AT3G51390.1	DHHC-type zinc finger family protein	PTHR22883:SF33 - PALMITOYLTRANSFERASE ZDHHC12-RELATED (1 of 4)
Pp3c1_15810	5.00435	0.0138086	0.0181576	AT4G10310.1	high-affinity K+ transporter 1	PTHR31064:SF10 - HIGH-AFFINITY POTASSIUM TRANSPORT PROTEIN-RELATED (1 of 1)
Pp3c1_15830	0.126071	0.0422244	0.0530594	AT5G48760.1	Ribosomal protein L13 family protein	K02872 - large subunit ribosomal protein L13Ae (RP-L13Ae, RPL13A) (1 of 5)
Pp3c1_15840	-0.614519	2.24e-30	7.06e-30	AT3G61110.1	ribosomal protein S27	K02978 - small subunit ribosomal protein S27e (RP-S27e, RPS27) (1 of 5)
Pp3c1_15940	0.291583	0.000279113	0.000412176	AT1G01500.1	Erythronate-4-phosphate dehydrogenase family protein	PTHR10996:SF123 - ERYTHRONATE-4-PHOSPHATE DEHYDROGENASE FAMILY PROTEIN (1 of 3)
Pp3c1_15950	10.3175	0	0
Pp3c1_15970	-7.38256	2.09e-11	4.19e-11	AT5G59790.1	Domain of unknown function (DUF966)	PF06136 - Domain of unknown function (DUF966) (DUF966) (1 of 9)
Pp3c1_16001	3.09107	0.347652	0.38904	0	0	0
Pp3c1_16010	1.29934	0.145911	0.172894	0	0	0
Pp3c1_16110	2.78173	1.03e-19	2.6e-19	AT5G07280.1	Leucine-rich repeat transmembrane protein kinase	PF00560//PF08263//PF13855 - Leucine Rich Repeat (LRR_1) // Leucine rich repeat N-terminal domain (LRRNT_2) // Leucine rich repeat (LRR_8) (1 of 4)
Pp3c1_16170	-0.869972	1.49e-39	5.51e-39	AT2G36620.1	ribosomal protein L24	K02896 - large subunit ribosomal protein L24e (RP-L24e, RPL24) (1 of 7)
Pp3c1_16240	0.319169	0.314374	0.354335	AT1G77550.1	tubulin-tyrosine ligases;tubulin-tyrosine ligases	K16603 - tubulin polyglutamylase TTLL9 [EC:6.-.-.-] (TTLL9) (1 of 1)
Pp3c1_16250	-1.66349	1.96e-61	9.76e-61	AT2G43360.1	Radical SAM superfamily protein	K01012 - biotin synthase (bioB) (1 of 2)
Pp3c1_16260	-0.0503459	0.765907	0.788205	AT5G11580.1	Regulator of chromosome condensation (RCC1) family protein	PTHR22870//PTHR22870:SF155 - REGULATOR OF CHROMOSOME CONDENSATION // SUBFAMILY NOT NAMED (1 of 3)
Pp3c1_16440	0.561762	6.93e-17	1.62e-16	AT1G02140.1	mago nashi family protein	K12877 - protein mago nashi (MAGOH) (1 of 3)
Pp3c1_16461	3.3401	1.16e-11	2.34e-11	0	0	0
Pp3c1_16480	-1.45757	8.46e-43	3.29e-42	AT1G19800.3	trigalactosyldiacylglycerol 1	PTHR30188 - ABC TRANSPORTER PERMEASE PROTEIN-RELATED (1 of 1)
Pp3c1_16490	0.768366	1.96e-24	5.47e-24	AT4G09830.1	Uncharacterised conserved protein UCP009193	0
Pp3c1_16491	0.766886	0.129189	0.154125	0	0	0
Pp3c1_1650	-0.234091	0.0452361	0.0567098	AT1G69560.1	myb domain protein 105	PTHR10641:SF473 - MYB TRANSCRIPTION FACTOR (1 of 8)
Pp3c1_16500	-1.29244	3.72e-36	1.3e-35	AT1G32080.1	membrane protein, putative	PTHR30249 - PUTATIVE SEROTONIN TRANSPORTER (1 of 2)
Pp3c1_16510	-2.02362	2.02e-90	1.41e-89	AT4G18370.1	DEGP protease 5	PTHR22939:SF76 - PROTEASE DO-LIKE 5, CHLOROPLASTIC (1 of 3)
Pp3c1_16600	1.40504	3.92e-97	2.92e-96	AT1G68370.1	Chaperone DnaJ-domain superfamily protein	PTHR24078:SF242 - CHAPERONE PROTEIN DNAJ 16-RELATED (1 of 2)
Pp3c1_16690	-0.181194	0.237005	0.272587	AT4G04780.1	mediator 21	K15152 - mediator of RNA polymerase II transcription subunit 21 (MED21, SRB7) (1 of 1)
Pp3c1_16700	-0.411887	0.392186	0.434347	AT1G13260.1	related to ABI3/VP1 1	K09287 - RAV-like factor (RAV) (1 of 2)
Pp3c1_16780	-3.40893	5.55e-251	1.34e-249	AT1G06680.1	photosystem II subunit P-1	K02717 - photosystem II oxygen-evolving enhancer protein 2 (psbP) (1 of 4)
Pp3c1_16810	-0.697443	5.89e-11	1.17e-10	AT2G31010.2	Protein kinase superfamily protein	PTHR23257:SF545 - SERINE/THREONINE KINASE-RELATED (1 of 3)
Pp3c1_16820	-0.520281	2.29e-08	4.13e-08	AT4G08180.1	OSBP(oxysterol binding protein)-related protein 1C	PF00169//PF01237 - PH domain (PH) // Oxysterol-binding protein (Oxysterol_BP) (1 of 3)
Pp3c1_16840	-1.91004	5.78e-48	2.4e-47	AT2G33630.1	NAD(P)-binding Rossmann-fold superfamily protein	PF14934 - Domain of unknown function (DUF4499) (DUF4499) (1 of 2)
Pp3c1_16850	-0.687001	3.36e-14	7.3e-14	AT1G77670.1	Pyridoxal phosphate (PLP)-dependent transferases superfamily protein	PTHR11751//PTHR11751:SF317 - SUBGROUP I AMINOTRANSFERASE RELATED // SUBFAMILY NOT NAMED (1 of 4)
Pp3c1_16870	-3.89833	1.27e-06	2.12e-06	0	0	0
Pp3c1_16900	3.16574	4.77e-236	1.06e-234	AT1G09430.1	ATP-citrate lyase A-3	2.3.3.8 - ATP citrate synthase / Citric cleavage enzyme (1 of 4)
Pp3c1_16910	0.5578	7.7e-16	1.75e-15	AT2G22250.3	aspartate aminotransferase	2.6.1.78 - Aspartate--prephenate aminotransferase / Prephenate transaminase (1 of 1)
Pp3c1_16920	-3.6048	1.28e-148	1.5e-147	AT5G66730.1	C2H2-like zinc finger protein	PTHR10593:SF20 - INDETERMINATE-DOMAIN 12 PROTEIN (1 of 4)
Pp3c1_16980	-0.24897	0.0103565	0.0137664	AT3G57440.1	0	0
Pp3c1_170	-2.13027	2.57e-69	1.41e-68	AT3G63530.2	RING/U-box superfamily protein	KOG1493 - Anaphase-promoting complex (APC), subunit 11 (1 of 11)
Pp3c1_17080	-0.3355	4.12e-05	6.38e-05	0	0	0
Pp3c1_17220	-7.05849	2.56e-24	7.16e-24	AT2G37360.1	ABC-2 type transporter family protein	K05681 - ATP-binding cassette, subfamily G (WHITE), member 2 (ABCG2) (1 of 6)
Pp3c1_17360	-0.110015	0.714362	0.740508	AT5G62230.1	ERECTA-like 1	PF00560//PF08263//PF13855 - Leucine Rich Repeat (LRR_1) // Leucine rich repeat N-terminal domain (LRRNT_2) // Leucine rich repeat (LRR_8) (1 of 4)
Pp3c1_17370	-1.73535	3.08e-65	1.61e-64	AT5G48800.1	Phototropic-responsive NPH3 family protein	PF00651//PF03000 - BTB/POZ domain (BTB) // NPH3 family (NPH3) (1 of 26)
Pp3c1_1740	5.9715	5.34e-28	1.61e-27	0	0	0
Pp3c1_17450	3.19724	6.22e-95	4.53e-94	AT5G14070.1	Thioredoxin superfamily protein	PTHR10168:SF62 - GLUTAREDOXIN-C7-RELATED (1 of 2)
Pp3c1_1761	3.52308	0.232974	0.268209	0	0	0
Pp3c1_17710	-0.0479345	0.575818	0.61424	AT3G06780.1	glycine-rich protein	0
Pp3c1_17760	0.558191	1.45e-11	2.94e-11	AT3G27700.1	zinc finger (CCCH-type) family protein / RNA recognition motif (RRM)-containing protein	K13192 - RNA-binding protein 26 (RBM26) (1 of 3)
Pp3c1_17860	-9.04948	3.69e-233	7.98e-232	AT4G01130.1	GDSL-like Lipase/Acylhydrolase superfamily protein	3.1.1.1 - Carboxylesterase / Procaine esterase (1 of 26)
Pp3c1_17870	-4.79917	0	0	AT4G01130.1	GDSL-like Lipase/Acylhydrolase superfamily protein	3.2.1.51 - Alpha-L-fucosidase / Alpha-L-fucoside fucohydrolase (1 of 13)
Pp3c1_17880	0.3977	2.4e-08	4.32e-08	AT3G07100.1	Sec23/Sec24 protein transport family protein	K14007 - protein transport protein SEC24 (SEC24) (1 of 5)
Pp3c1_1790	-1.2145	1.25e-15	2.82e-15	AT3G51930.1	Transducin/WD40 repeat-like superfamily protein	2.7.11.7 - [Myosin heavy-chain] kinase / Myosin II heavy-chain kinase (1 of 6)
Pp3c1_17909	-3.97468	8.81e-09	1.61e-08	AT1G69550.1	disease resistance protein (TIR-NBS-LRR class)	0
Pp3c1_17930	-1.73134	0.000519612	0.000756086	AT1G69550.1	disease resistance protein (TIR-NBS-LRR class)	PF00931//PF07714//PF13306 - NB-ARC domain (NB-ARC) // Protein tyrosine kinase (Pkinase_Tyr) // Leucine rich repeats (6 copies) (LRR_5) (1 of 1)
Pp3c1_17950	-2.09233	0.60251	0.638303	0	0	0
Pp3c1_17970	2.27885	0.569635	0.608268	0	0	0
Pp3c1_17990	1.29499	4.18e-10	8.05e-10	AT1G65980.1	thioredoxin-dependent peroxidase 1	PTHR10430 - PEROXIREDOXIN (1 of 7)
Pp3c1_1800	-0.132762	0.054029	0.0672783	AT1G26880.1	Ribosomal protein L34e superfamily protein	K02915 - large subunit ribosomal protein L34e (RP-L34e, RPL34) (1 of 6)
Pp3c1_18010	0.674244	0.144153	0.170947	AT4G37470.1	alpha/beta-Hydrolases superfamily protein	PTHR10992:SF891 - STRIGOLACTONE ESTERASE D14 HOMOLOG-RELATED (1 of 8)
Pp3c1_18050	-1.20879	6.62e-18	1.59e-17	AT2G44860.2	Ribosomal protein L24e family protein	PTHR10792:SF8 - RIBOSOME BIOGENESIS PROTEIN RLP24-RELATED (1 of 2)
Pp3c1_18090	0.402486	3.12e-08	5.58e-08	AT5G10720.1	histidine kinase 5	PTHR24423//PTHR24423:SF561 - TWO-COMPONENT SENSOR HISTIDINE KINASE // SUBFAMILY NOT NAMED (1 of 3)
Pp3c1_1810	2.4543	7.2e-171	1.01e-169	AT3G20440.1	Alpha amylase family protein	PTHR10357:SF119 - 1,4-ALPHA-GLUCAN-BRANCHING ENZYME 3, CHLOROPLASTIC/AMYLOPLASTIC (1 of 1)
Pp3c1_18110	1.92767	1.8e-60	8.84e-60	AT1G68560.1	alpha-xylosidase 1	3.2.1.177//3.2.1.20 - Alpha-D-xyloside xylohydrolase / Alpha-xylosidase // Alpha-glucosidase / Maltase-glucoamylase (1 of 11)
Pp3c1_18130	-1.86048	1.4e-71	7.91e-71	AT2G47590.1	photolyase/blue-light receptor 2	4.1.99.13 - (6-4)DNA photolyase / DNA photolyase (1 of 3)
Pp3c1_18139	-2.69213	0.00201023	0.00282313	0	0	0
Pp3c1_18150	-2.07102	3.86e-29	1.19e-28	AT1G18370.1	ATP binding microtubule motor family protein	PTHR24115:SF522 - KINESIN-LIKE PROTEIN NACK1 (1 of 1)
Pp3c1_18190	4.29262	0	0	AT1G72820.1	Mitochondrial substrate carrier family protein	K15121 - solute carrier family 25, member 44 (SLC25A44) (1 of 3)
Pp3c1_1820	1.60086	6.98e-05	0.000106872	AT5G19440.1	NAD(P)-binding Rossmann-fold superfamily protein	PTHR10366:SF461 - CINNAMOYL-COA:NADP OXIDOREDUCTASE-LIKE 1-RELATED (1 of 4)
Pp3c1_18200	-3.60387	1.31e-275	3.67e-274	AT1G72820.1	Mitochondrial substrate carrier family protein	K15121 - solute carrier family 25, member 44 (SLC25A44) (1 of 3)
Pp3c1_18210	0.0912187	0.681727	0.710897	0	0	0
Pp3c1_18250	-2.20958	1.47e-74	8.56e-74	AT1G29900.1	carbamoyl phosphate synthetase B	K01955 - carbamoyl-phosphate synthase large subunit (carB, CPA2) (1 of 2)
Pp3c1_18259	3.11973	0.43123	0.472948	0	0	0
Pp3c1_18260	-0.820825	9.74e-15	2.15e-14	AT1G48480.1	receptor-like kinase 1	PF07714//PF08263 - Protein tyrosine kinase (Pkinase_Tyr) // Leucine rich repeat N-terminal domain (LRRNT_2) (1 of 10)
Pp3c1_18280	-0.683256	7.44e-15	1.65e-14	AT5G56890.1	Protein kinase superfamily protein	PTHR27001:SF10 - RECEPTOR-LIKE SERINE/THREONINE-PROTEIN KINASE ALE2 (1 of 8)
Pp3c1_18350	-4.07442	0.114188	0.137035	AT3G63490.1	Ribosomal protein L1p/L10e family	PTHR23105//PTHR23105:SF59 - RIBOSOMAL PROTEIN L7AE FAMILY MEMBER // SUBFAMILY NOT NAMED (1 of 1)
Pp3c1_18360	1.09627	4.9e-54	2.22e-53	AT1G34220.2	Regulator of Vps4 activity in the MVB pathway protein	PTHR12161 - UNCHARACTERIZED DUF292 (1 of 4)
Pp3c1_18380	6.61448	7.72e-22	2.04e-21	AT1G19300.1	Nucleotide-diphospho-sugar transferases superfamily protein	PTHR13778:SF7 - GALACTURONOSYLTRANSFERASE-LIKE 8-RELATED (1 of 5)
Pp3c1_18390	1.64943	1.18e-83	7.68e-83	AT3G22750.1	Protein kinase superfamily protein	PTHR23257:SF353 - KINASE-LIKE PROTEIN (1 of 3)
Pp3c1_18400	-0.7304	6.92e-37	2.44e-36	AT4G25740.1	RNA binding Plectin/S10 domain-containing protein	K02947 - small subunit ribosomal protein S10e (RP-S10e, RPS10) (1 of 7)
Pp3c1_18420	-0.493271	9.37e-12	1.9e-11	AT1G62180.1	5\'adenylylphosphosulfate reductase 2	1.8.4.8 - Phosphoadenylyl-sulfate reductase (thioredoxin) / Thioredoxin:adenosine 3'-phosphate 5'-phosphosulfate reductase (1 of 1)
Pp3c1_18430	-2.26177	6.07e-18	1.46e-17	AT3G16270.1	ENTH/VHS family protein	PTHR21514:SF0 - AP-4 COMPLEX ACCESSORY SUBUNIT TEPSIN (1 of 2)
Pp3c1_18440	-2.44576	2.82e-125	2.7e-124	AT3G06730.1	Thioredoxin z	PTHR10438:SF276 - THIOREDOXIN-LIKE PROTEIN CITRX, CHLOROPLASTIC (1 of 2)
Pp3c1_18460	-3.58365	1.85e-161	2.42e-160	0	0	0
Pp3c1_18470	1.15146	1.32e-21	3.46e-21	0	0	K15532 - unsaturated rhamnogalacturonyl hydrolase (yteR, yesR) (1 of 2)
Pp3c1_18490	-0.00986468	0.914827	0.924485	AT1G32490.1	RNA helicase family protein	K12813 - pre-mRNA-splicing factor ATP-dependent RNA helicase DHX16 (DHX16) (1 of 1)
Pp3c1_18520	0.257708	0.727305	0.752263	AT2G27210.1	BRI1 suppressor 1 (BSU1)-like 3	PF00149//PF13415 - Calcineurin-like phosphoesterase (Metallophos) // Galactose oxidase, central domain (Kelch_3) (1 of 2)
Pp3c1_18530	-0.351854	0.0141179	0.018548	AT1G08420.1	BRI1 suppressor 1 (BSU1)-like 2	PF00149//PF13415 - Calcineurin-like phosphoesterase (Metallophos) // Galactose oxidase, central domain (Kelch_3) (1 of 2)
Pp3c1_1860	0.670954	6.09e-09	1.12e-08	AT1G48440.1	B-cell receptor-associated 31-like	PTHR12701:SF20 - GENOMIC DNA, CHROMOSOME 3, P1 CLONE: MIG5 (1 of 2)
Pp3c1_18680	1.19779	0.344904	0.386163	AT5G04230.2	phenyl alanine ammonia-lyase 3	PTHR10362 - HISTIDINE AMMONIA-LYASE (1 of 27)
Pp3c1_1870	0.711605	3.4e-16	7.82e-16	AT4G16800.1	ATP-dependent caseinolytic (Clp) protease/crotonase family protein	K07511 - enoyl-CoA hydratase (ECHS1) (1 of 1)
Pp3c1_1880	-1.67927	0.00244079	0.00340521	AT1G01280.1	cytochrome P450, family 703, subfamily A, polypeptide 2	K07408 - cytochrome P450, family 1, subfamily A, polypeptide 1 (CYP1A1) (1 of 3)
Pp3c1_18830	1.97693	1.51e-09	2.85e-09	AT2G37040.1	PHE ammonia lyase 1	K10775 - phenylalanine ammonia-lyase (E4.3.1.24) (1 of 12)
Pp3c1_18860	-5.1364	0	0	AT4G09010.1	ascorbate peroxidase 4	PTHR31356:SF6 - THYLAKOID LUMENAL 29 KDA PROTEIN, CHLOROPLASTIC (1 of 2)
Pp3c1_18911	3.09553	4.56e-06	7.4e-06	AT5G65930.1	kinesin-like calmodulin-binding protein (ZWICHEL)	0
Pp3c1_18940	4.33548	1.68e-35	5.8e-35	AT2G37040.1	PHE ammonia lyase 1	K10775 - phenylalanine ammonia-lyase (E4.3.1.24) (1 of 12)
Pp3c1_18949	5.19121	0.00768254	0.0103158	0	0	0
Pp3c1_18990	6.12115	4.04e-39	1.48e-38	AT5G67340.1	ARM repeat superfamily protein	PTHR23315//PTHR23315:SF103 - BETA CATENIN-RELATED ARMADILLO REPEAT-CONTAINING // SUBFAMILY NOT NAMED (1 of 1)
Pp3c1_190	1.88999	6.36e-62	3.18e-61	AT3G54970.1	D-aminoacid aminotransferase-like PLP-dependent enzymes superfamily protein	PTHR11825:SF24 - D-AMINOACID AMINOTRANSFERASE-LIKE PLP-DEPENDENT ENZYMES SUPERFAMILY PROTEIN (1 of 1)
Pp3c1_19000	8.86424	2.53e-12	5.21e-12
Pp3c1_19060	5.77122	1.93e-18	4.69e-18	AT3G53950.1	glyoxal oxidase-related protein	1.1.3.9 - Galactose oxidase / Beta-galactose oxidase (1 of 36)
Pp3c1_19130	7.09472	6.34e-24	1.75e-23
Pp3c1_19176	3.98413	2.11e-54	9.59e-54	0	0	0
Pp3c1_19190	-7.4864	0	0	AT5G14740.1	carbonic anhydrase 2	K01673 - carbonic anhydrase (cynT, can) (1 of 5)
Pp3c1_19200	2.89451	5.89e-299	1.89e-297	AT3G63130.2	RAN GTPase activating protein 1	PTHR23170 - NY-REN-58 ANTIGEN (1 of 2)
Pp3c1_19210	-4.79887	0	0	AT5G08050.1	Protein of unknown function (DUF1118)	PF06549 - Protein of unknown function (DUF1118) (DUF1118) (1 of 4)
Pp3c1_19220	0.113534	0.425301	0.467364	AT1G18040.1	cyclin-dependent kinase D1;3	K02202 - cyclin-dependent kinase 7 (CDK7) (1 of 3)
Pp3c1_19230	-2.96027	4.82e-164	6.4e-163	AT1G31410.1	putrescine-binding periplasmic protein-related	PTHR30222 - SPERMIDINE/PUTRESCINE-BINDING PERIPLASMIC PROTEIN (1 of 1)
Pp3c1_19240	1.28526	1.11e-52	4.9e-52	AT5G04440.1	Protein of unknown function (DUF1997)	PF09366 - Protein of unknown function (DUF1997) (DUF1997) (1 of 7)
Pp3c1_19270	1.16038	7.73e-13	1.62e-12	AT2G40570.1	initiator tRNA phosphoribosyl transferase family protein	K15463 - tRNA A64-2'-O-ribosylphosphate transferase [EC:2.4.2.-] (RIT1) (1 of 1)
Pp3c1_19290	3.51867	2.38e-22	6.38e-22	AT3G14940.1	phosphoenolpyruvate carboxylase 3	PF14010 - Phosphoenolpyruvate carboxylase (PEPcase_2) (1 of 1)
Pp3c1_19310	-1.30263	6.98e-12	1.42e-11	AT5G41480.1	Folylpolyglutamate synthetase family protein	6.3.2.12 - Dihydrofolate synthase / H(2)-folate synthetase (1 of 1)
Pp3c1_19340	2.96421	0	0	AT4G23460.1	Adaptin family protein	K12392 - AP-1 complex subunit beta-1 (AP1B1) (1 of 3)
Pp3c1_19370	-3.77243	2.38e-134	2.47e-133	AT5G17160.1	0	PTHR33621:SF2 - T17B22.18 PROTEIN (1 of 2)
Pp3c1_1940	0.467201	0.00201213	0.00282545	AT1G19715.3	Mannose-binding lectin superfamily protein	PTHR23244:SF249 - MANNOSE-BINDING LECTIN SUPERFAMILY PROTEIN (1 of 1)
Pp3c1_19400	0.195964	0.019638	0.025484	AT3G06720.2	importin alpha isoform 1	PTHR23316:SF22 - ARMADILLO/BETA-CATENIN-LIKE REPEATS-CONTAINING PROTEIN-RELATED (1 of 2)
Pp3c1_19420	-1.04318	0.00525871	0.00715825	0	0	PTHR21580//PTHR21580:SF14 - SHIPPO-1-RELATED // SUBFAMILY NOT NAMED (1 of 1)
Pp3c1_19590	-0.750114	4.85e-16	1.11e-15	AT5G52070.1	Agenet domain-containing protein	PF05641 - Agenet domain (Agenet) (1 of 7)
Pp3c1_19610	4.31767	1.23e-12	2.55e-12	AT5G14130.1	Peroxidase superfamily protein	K00430 - peroxidase (E1.11.1.7) (1 of 54)
Pp3c1_19660	0.348237	9.4e-05	0.000142844	AT1G17460.2	TRF-like 3	PTHR21717:SF25 - MYB FAMILY TRANSCRIPTION FACTOR TRFL6-RELATED (1 of 4)
Pp3c1_19680	-0.561039	4.3e-17	1.01e-16	AT1G25350.1	glutamine-tRNA ligase, putative / glutaminyl-tRNA synthetase, putative / GlnRS, putative	6.1.1.18 - Glutamine--tRNA ligase / Glutaminyl-tRNA synthetase (1 of 1)
Pp3c1_19710	-3.5163	0	0	AT4G19120.2	S-adenosyl-L-methionine-dependent methyltransferases superfamily protein	PTHR10108:SF844 - METHYLTRANSFERASE PMT21-RELATED (1 of 1)
Pp3c1_19720	-3.37765	4.89e-29	1.51e-28	0	0	0
Pp3c1_19762	-2.74797	0.489644	0.530401	0	0	0
Pp3c1_19769	-3.53532	0.056067	0.0696602	0	0	0
Pp3c1_19780	0.728018	0.00372919	0.00513681	AT1G09000.1	NPK1-related protein kinase 1	2.7.11.25 - Mitogen-activated protein kinase kinase kinase / MLTK (1 of 32)
Pp3c1_19830	4.17711	0.100457	0.121451	AT1G09000.1	NPK1-related protein kinase 1	2.7.11.25 - Mitogen-activated protein kinase kinase kinase / MLTK (1 of 32)
Pp3c1_19831	3.50905	0.244598	0.280754	0	0	0
Pp3c1_19850	5.32266	0.00598357	0.00810177	0	0	0
Pp3c1_19859	8.0789	7.38e-11	1.46e-10
Pp3c1_19940	4.08268	3.2e-69	1.76e-68	0	0	0
Pp3c1_19950	2.54459	5.78e-92	4.08e-91	0	0	0
Pp3c1_19980	-0.567105	2.57e-11	5.15e-11	AT4G35780.1	ACT-like protein tyrosine kinase family protein	PTHR23257:SF347 - SERINE/THREONINE-PROTEIN KINASE KINX-RELATED (1 of 10)
Pp3c1_20	-3.82681	3.6e-198	6.18e-197	AT5G02010.1	RHO guanyl-nucleotide exchange factor 7	PTHR33101:SF1 - ROP GUANINE NUCLEOTIDE EXCHANGE FACTOR 7 (1 of 6)
Pp3c1_200	-0.35823	0.000245287	0.00036348	AT2G30170.1	Protein phosphatase 2C family protein	PTHR12320:SF7 - PROTEIN PHOSPHATASE 2C 26-RELATED (1 of 2)
Pp3c1_20010	1.08752	1.63e-45	6.56e-45	AT1G33170.1	S-adenosyl-L-methionine-dependent methyltransferases superfamily protein	PTHR10108:SF753 - METHYLTRANSFERASE PMT17-RELATED (1 of 4)
Pp3c1_20030	1.22585	2.12e-64	1.09e-63	AT2G34970.1	Trimeric LpxA-like enzyme	K03240 - translation initiation factor eIF-2B subunit epsilon (EIF2B5) (1 of 1)
Pp3c1_20040	3.18082	1.02e-208	1.89e-207	AT3G10400.1	RNA recognition motif and CCHC-type zinc finger domains containing protein	K13154 - U11/U12 small nuclear ribonucleoprotein 31 kDa protein (ZCRB1) (1 of 1)
Pp3c1_20050	1.74562	4.79e-120	4.42e-119	AT1G27320.1	histidine kinase 3	2.7.13.3//3.1.3.16 - Histidine kinase / Protein kinase (histidine) // Protein-serine/threonine phosphatase / Serine/threonine specific protein phosphatase (1 of 13)
Pp3c1_20090	-0.128693	0.221762	0.255979	AT4G08810.1	calcium ion binding	0
Pp3c1_2010	0.223419	0.0505803	0.0631252	AT5G09570.1	Cox19-like CHCH family protein	PTHR13523 - COILED-COIL-HELIX-COILED-COIL-HELIX DOMAIN CONTAINING 2/NUR77 (1 of 3)
Pp3c1_20100	-0.166965	0.271843	0.309473	AT3G59650.1	mitochondrial ribosomal protein L51/S25/CI-B8 family protein	K17424 - large subunit ribosomal protein L43 (MRPL43) (1 of 1)
Pp3c1_20124	0.493069	0.555298	0.594369	0	0	0
Pp3c1_20151	3.20219	0.000367921	0.000539925	0	0	0
Pp3c1_20190	0.26078	0.0169151	0.0220883	AT5G15320.1	0	K02129 - F-type H+-transporting ATPase subunit e (ATPeF0E, ATP5I) (1 of 2)
Pp3c1_20220	6.18922	2.53e-32	8.27e-32	0	0	0
Pp3c1_20230	0.196689	0.0129533	0.0170836	AT3G50700.1	indeterminate(ID)-domain 2	PTHR10593:SF20 - INDETERMINATE-DOMAIN 12 PROTEIN (1 of 4)
Pp3c1_20280	-1.67624	2.78e-37	9.89e-37	AT4G26900.1	HIS HF	K01663 - glutamine amidotransferase / cyclase (HIS7) (1 of 1)
Pp3c1_20290	0.0336332	0.810368	0.828933	AT1G32360.1	Zinc finger (CCCH-type) family protein	PTHR12547:SF18 - PROTEIN TIS11 (1 of 2)
Pp3c1_20310	-0.997865	2.26e-41	8.6e-41	AT3G17040.1	high chlorophyll fluorescent 107	PTHR11246//PTHR11246:SF11 - PRE-MRNA SPLICING FACTOR // SUBFAMILY NOT NAMED (1 of 1)
Pp3c1_20330	-2.11747	4.09e-82	2.61e-81	AT1G79340.1	metacaspase 4	PTHR31810:SF6 - METACASPASE-4-RELATED (1 of 5)
Pp3c1_20350	-1.21333	6.84e-21	1.76e-20	AT1G79330.1	metacaspase 5	PTHR31810:SF6 - METACASPASE-4-RELATED (1 of 5)
Pp3c1_20360	1.24053	2.83e-26	8.23e-26	0	0	0
Pp3c1_20380	-1.95793	0.0112629	0.0149224	AT5G65720.1	nitrogen fixation S (NIFS)-like 1	2.8.1.6//2.8.1.7 - Cysteine desulfurase / Cysteine desulfurylase (1 of 2)
Pp3c1_2040	5.29744	6.55e-17	1.53e-16	AT5G03610.1	GDSL-like Lipase/Acylhydrolase superfamily protein	PTHR22835//PTHR22835:SF216 - ZINC FINGER FYVE DOMAIN CONTAINING PROTEIN // SUBFAMILY NOT NAMED (1 of 8)
Pp3c1_20430	-1.03157	0.00376365	0.00518219	AT4G17890.1	ARF-GAP domain 8	K12493 - ADP-ribosylation factor GTPase-activating protein 2/3 (ARFGAP2_3) (1 of 2)
Pp3c1_20440	-0.916554	0.20676	0.239564	AT3G27700.2	zinc finger (CCCH-type) family protein / RNA recognition motif (RRM)-containing protein	PTHR14398 - RNA RECOGNITION RRM/RNP DOMAIN (1 of 4)
Pp3c1_20580	0.444294	0.00821092	0.0109963	AT1G01540.2	Protein kinase superfamily protein	PTHR27001:SF90 - PROTEIN KINASE FAMILY PROTEIN (1 of 2)
Pp3c1_20610	0.138852	0.193049	0.224623	AT2G35450.1	catalytics;hydrolases	PTHR21240:SF1 - CATALYTIC/ HYDROLASE (1 of 1)
Pp3c1_20630	0.153069	0.160074	0.188436	0	0	KOG1603 - Copper chaperone (1 of 67)
Pp3c1_20640	1.82062	7.53e-48	3.13e-47	AT3G27360.1	Histone superfamily protein	PTHR11426//PTHR11426:SF57 - HISTONE H3 // SUBFAMILY NOT NAMED (1 of 2)
Pp3c1_20660	-1.01609	2.67e-14	5.83e-14	AT3G59140.1	multidrug resistance-associated protein 14	PTHR24223:SF192 - ABC TRANSPORTER C FAMILY MEMBER 10 (1 of 3)
Pp3c1_20670	0.0675265	0.916061	0.925536	AT4G40030.2	Histone superfamily protein	K11253 - histone H3 (H3) (1 of 17)
Pp3c1_20680	2.14159	0.594019	0.630592	AT1G22700.1	Tetratricopeptide repeat (TPR)-like superfamily protein	PF13414 - TPR repeat (TPR_11) (1 of 80)
Pp3c1_20690	1.27927	4.47e-73	2.57e-72	AT4G31990.2	aspartate aminotransferase 5	K00811 - aspartate aminotransferase, chloroplastic (ASP5) (1 of 1)
Pp3c1_20700	0.159883	0.0395701	0.0498811	AT1G17100.1	SOUL heme-binding family protein	PTHR11220 - HEME-BINDING PROTEIN-RELATED (1 of 7)
Pp3c1_20710	-0.549307	3.62e-08	6.47e-08	AT3G27320.2	alpha/beta-Hydrolases superfamily protein	PTHR23024:SF211 - CARBOXYLESTERASE 11-RELATED (1 of 1)
Pp3c1_20720	2.00604	3.94e-51	1.71e-50	AT3G46540.1	ENTH/VHS family protein	PTHR12276:SF10 - ENTH/VHS FAMILY PROTEIN (1 of 6)
Pp3c1_20740	2.45005	2.72e-110	2.29e-109	0	0	PTHR10098//PTHR10098:SF128 - RAPSYN-RELATED // SUBFAMILY NOT NAMED (1 of 1)
Pp3c1_20750	8.05467	9.17e-10	1.74e-09	AT3G28760.2		1.4.1.24 - 3-dehydroquinate synthase II / DHQ synthase II (1 of 11)
Pp3c1_20753	-2.52894	0.109272	0.131439	AT3G28760.2	0	0
Pp3c1_20770	-0.481457	0.00228285	0.00319194	AT5G08020.1	RPA70-kDa subunit B	PTHR23273:SF4 - REPLICATION PROTEIN A 70 KDA DNA-BINDING SUBUNIT (1 of 1)
Pp3c1_20780	-0.756848	0.000101457	0.000153724	AT1G72200.1	RING/U-box superfamily protein	PTHR14155:SF2 - RING-H2 FINGER PROTEIN ATL60 (1 of 9)
Pp3c1_20790	0.788823	3.56e-15	7.97e-15	AT1G63850.1	BTB/POZ domain-containing protein	0
Pp3c1_20810	1.84349	1.86e-97	1.39e-96	AT4G11560.1	bromo-adjacent homology (BAH) domain-containing protein	PTHR15141:SF38 - BROMO-ADJACENT HOMOLOGY (BAH) DOMAIN-CONTAINING PROTEIN-RELATED (1 of 2)
Pp3c1_20830	2.6358	1.24e-55	5.72e-55	0	0	2.7.11.15 - [Beta-adrenergic-receptor] kinase / Beta-receptor kinase (1 of 2)
Pp3c1_20870	-3.80276	5.13e-101	3.97e-100	AT4G34840.1	Phosphorylase superfamily protein	K01244 - 5'-methylthioadenosine nucleosidase (MTN) (1 of 2)
Pp3c1_20880	0.919898	1.03e-13	2.21e-13	AT3G60210.1	GroES-like family protein	PTHR10772:SF13 - CHLOROPLAST CHAPERONIN 10 (1 of 2)
Pp3c1_20900	-0.456273	0.0001	0.000151558	AT5G49830.1	exocyst complex component 84B	PTHR21426:SF12 - EXOCYST COMPLEX COMPONENT 8 (1 of 7)
Pp3c1_20910	1.54022	0.000158724	0.000237664	AT2G44130.1	Galactose oxidase/kelch repeat superfamily protein	PF00646//PF01344 - F-box domain (F-box) // Kelch motif (Kelch_1) (1 of 11)
Pp3c1_20930	-4.02927	5.02e-104	3.99e-103	AT3G49160.1	pyruvate kinase family protein	PTHR11817:SF28 - PLASTIDIAL PYRUVATE KINASE 4, CHLOROPLASTIC (1 of 2)
Pp3c1_20960	2.50523	4.26e-16	9.75e-16	AT1G12860.1	basic helix-loop-helix (bHLH) DNA-binding superfamily protein	PF00010 - Helix-loop-helix DNA-binding domain (HLH) (1 of 101)
Pp3c1_20980	-0.499822	2.11e-08	3.8e-08	AT4G29420.1	F-box/RNI-like superfamily protein	PTHR24006:SF435 - F-BOX/LRR-REPEAT PROTEIN 4 (1 of 13)
Pp3c1_210	1.77963	4.05e-98	3.05e-97	AT1G08760.1	Plant protein of unknown function (DUF936)	PF06075 - Plant protein of unknown function (DUF936) (DUF936) (1 of 6)
Pp3c1_21000	0.635953	2.13e-15	4.78e-15	AT2G38360.1	prenylated RAB acceptor 1.B4	PTHR19317:SF9 - PRA1 FAMILY PROTEIN B1-RELATED (1 of 4)
Pp3c1_21050	-0.0724471	0.593413	0.630592	AT4G35780.1	ACT-like protein tyrosine kinase family protein	PTHR23257:SF347 - SERINE/THREONINE-PROTEIN KINASE KINX-RELATED (1 of 10)
Pp3c1_21100	1.40092	1.66e-49	7.07e-49	AT2G02730.2	Protein of unknown function (DUF1664)	PF07889 - Protein of unknown function (DUF1664) (DUF1664) (1 of 4)
Pp3c1_21120	-0.666399	8.83e-12	1.79e-11	AT5G67100.1	DNA-directed DNA polymerases	K02320 - DNA polymerase alpha subunit A (POLA1) (1 of 1)
Pp3c1_21140	0.0120473	0.90409	0.914871	AT3G62330.1	Zinc knuckle (CCHC-type) family protein	PF00013 - KH domain (KH_1) (1 of 18)
Pp3c1_21160	-0.143194	0.10623	0.128062	AT5G16880.1	Target of Myb protein 1	PTHR13856//PTHR13856:SF93 - VHS DOMAIN CONTAINING PROTEIN FAMILY // SUBFAMILY NOT NAMED (1 of 2)
Pp3c1_21200	-3.63633	4.96e-38	1.79e-37	AT5G06290.1	2-cysteine peroxiredoxin B	PTHR10681:SF108 - 2-CYS PEROXIREDOXIN BAS1, CHLOROPLASTIC (1 of 3)
Pp3c1_21230	-3.93513	2.37e-27	7.03e-27	AT5G06290.1	2-cysteine peroxiredoxin B	PTHR10681:SF108 - 2-CYS PEROXIREDOXIN BAS1, CHLOROPLASTIC (1 of 3)
Pp3c1_21250	2.38618	0.0851294	0.103701	0	0	0
Pp3c1_21270	1.76942	3.06e-17	7.22e-17	AT5G42560.1	Abscisic acid-responsive (TB2/DP1, HVA22) family protein	PTHR12300:SF26 - HVA22-LIKE PROTEIN G-RELATED (1 of 5)
Pp3c1_21290	-0.620638	6.15e-08	1.09e-07	AT4G13110.1	BSD domain-containing protein	PTHR16019 - SYNAPSE-ASSOCIATED PROTEIN (1 of 2)
Pp3c1_21300	-2.08437	0.123824	0.148012	AT5G66230.2	Chalcone-flavanone isomerase family protein	0
Pp3c1_21330	-6.18514	0.00012657	0.000190532	AT5G66230.2	Chalcone-flavanone isomerase family protein	0
Pp3c1_21360	-1.18653	1.45e-31	4.67e-31	AT3G24800.1	proteolysis 1	KOG4159 - Predicted E3 ubiquitin ligase (1 of 1)
Pp3c1_21370	2.54405	0.523848	0.562842	AT1G66810.1	Zinc finger C-x8-C-x5-C-x3-H type family protein	PTHR12547:SF60 - ZINC FINGER CCCH DOMAIN-CONTAINING PROTEIN 14-RELATED (1 of 2)
Pp3c1_21380	1.82091	0.187988	0.219214	0	0	0
Pp3c1_21400	-2.24069	4.79e-106	3.88e-105	0	0	PF00646 - F-box domain (F-box) (1 of 126)
Pp3c1_21470	-0.197807	0.075136	0.0920762	AT2G47330.1	P-loop containing nucleoside triphosphate hydrolases superfamily protein	K12835 - ATP-dependent RNA helicase DDX42 (DDX42, SF3B125) (1 of 1)
Pp3c1_21480	-2.78467	9.14e-30	2.85e-29	0	0	PF01476//PF01551 - LysM domain (LysM) // Peptidase family M23 (Peptidase_M23) (1 of 4)
Pp3c1_21510	1.22809	1.71e-54	7.79e-54	AT3G61710.1	AUTOPHAGY 6	K08334 - beclin 1 (BECN1, VPS30, ATG6) (1 of 2)
Pp3c1_21530	0.0503829	0.457475	0.499404	AT2G23350.1	poly(A) binding protein 4	K13126 - polyadenylate-binding protein (PABPC) (1 of 3)
Pp3c1_21540	-4.62225	2.19e-272	5.97e-271	AT3G22850.1	Aluminium induced protein with YGL and LRDR motifs	PTHR11772//PTHR11772:SF14 - ASPARAGINE SYNTHETASE // SUBFAMILY NOT NAMED (1 of 2)
Pp3c1_21550	-3.07714	4.8e-138	5.14e-137	AT4G35020.2	RAC-like 3	K04392 - Ras-related C3 botulinum toxin substrate 1 (RAC1) (1 of 4)
Pp3c1_21570	3.5657	1.97e-08	3.56e-08	0	0	0
Pp3c1_2161	6.08776	0.00023199	0.00034433	0	0	0
Pp3c1_21610	6.88732	5.05e-09	9.33e-09	AT5G56110.1	myb domain protein 103	PTHR10641:SF653 - ATMYB103 (1 of 4)
Pp3c1_21620	-0.67287	6.33e-07	1.07e-06	AT1G15810.1	S15/NS1, RNA-binding protein	K02956 - small subunit ribosomal protein S15 (RP-S15, MRPS15, rpsO) (1 of 1)
Pp3c1_21630	-2.96027	2.39e-134	2.47e-133	AT3G45640.1	mitogen-activated protein kinase 3	PTHR24055//PTHR24055:SF189 - MITOGEN-ACTIVATED PROTEIN KINASE // SUBFAMILY NOT NAMED (1 of 2)
Pp3c1_21650	-3.53271	1.14e-293	3.57e-292	0	0	2.4.1.16 - Chitin synthase / Chitin-UDP acetyl-glucosaminyl transferase (1 of 1)
Pp3c1_21660	-1.9628	5.21e-84	3.4e-83	AT5G09900.1	26S proteasome regulatory subunit, putative (RPN5)	K03035 - 26S proteasome regulatory subunit N5 (PSMD12, RPN5) (1 of 2)
Pp3c1_21670	-2.44927	6.24e-59	3e-58	AT3G56720.2	0	PF15477 - Small acidic protein family (SMAP) (1 of 2)
Pp3c1_21680	0.306689	0.109103	0.131254	AT4G11120.1	translation elongation factor Ts (EF-Ts), putative	PTHR11741 - ELONGATION FACTOR TS (1 of 6)
Pp3c1_2170	-2.26391	1.29e-34	4.39e-34	AT1G15690.1	Inorganic H pyrophosphatase family protein	3.6.1.1 - Inorganic diphosphatase / Pyrophosphate phosphohydrolase (1 of 22)
Pp3c1_21730	0.829036	6.86e-24	1.89e-23	AT1G61250.1	secretory carrier 3	PTHR10687 - SECRETORY CARRIER-ASSOCIATED MEMBRANE PROTEIN SCAMP (1 of 5)
Pp3c1_21740	-2.06984	2.57e-76	1.53e-75	AT2G15290.1	translocon at inner membrane of chloroplasts 21	PTHR34548:SF2 - PROTEIN TIC 21, CHLOROPLASTIC (1 of 3)
Pp3c1_21760	-3.09002	7.35e-79	4.52e-78	AT3G12250.2	TGACG motif-binding factor 6	K14431 - transcription factor TGA (TGA) (1 of 4)
Pp3c1_21790	-4.2398	2.18e-37	7.77e-37	0	0	0
Pp3c1_21800	-0.262682	0.0297017	0.0379064	AT1G16650.1	S-adenosyl-L-methionine-dependent methyltransferases superfamily protein	PTHR12496 - CGI-41 METHYLTRANSFERASE (1 of 2)
Pp3c1_21810	-3.68047	3.52e-160	4.53e-159	AT4G34190.1	stress enhanced protein 1	PTHR14154//PTHR14154:SF18 - UPF0041 BRAIN PROTEIN 44-RELATED // SUBFAMILY NOT NAMED (1 of 1)
Pp3c1_21840	2.10605	3.97e-93	2.83e-92	AT2G13770.1	0	PF13359 - DDE superfamily endonuclease (DDE_Tnp_4) (1 of 8)
Pp3c1_21850	-1.0012	2.13e-21	5.56e-21	AT4G35850.1	Pentatricopeptide repeat (PPR) superfamily protein	PF01535//PF13041//PF13812 - PPR repeat (PPR) // PPR repeat family (PPR_2) // Pentatricopeptide repeat domain (PPR_3) (1 of 19)
Pp3c1_21860	-0.151421	0.0594413	0.0736919	AT3G45030.1	Ribosomal protein S10p/S20e family protein	K02969 - small subunit ribosomal protein S20e (RP-S20e, RPS20) (1 of 3)
Pp3c1_21890	0.935495	2.74e-09	5.12e-09	AT5G45380.1	solute:sodium symporters;urea transmembrane transporters	PTHR11819 - SODIUM/SOLUTE SYMPORTER (1 of 2)
Pp3c1_21920	-3.24801	6.52e-43	2.54e-42	AT4G28910.3	novel interactor of JAZ	PTHR31413:SF2 - AFP HOMOLOG 2 (1 of 3)
Pp3c1_21950	0.70896	9.54e-22	2.52e-21	AT5G19990.1	regulatory particle triple-A ATPase 6A	K03066 - 26S proteasome regulatory subunit T6 (PSMC5, RPT6) (1 of 2)
Pp3c1_22040	2.53104	5.67e-96	4.17e-95	AT2G02570.1	nucleic acid binding;RNA binding	K12839 - survival of motor neuron-related-splicing factor 30 (SMNDC1, SPF30) (1 of 4)
Pp3c1_22060	-2.91635	0.278456	0.316415	AT1G09760.1	U2 small nuclear ribonucleoprotein A	PTHR24365//PTHR24365:SF339 - TOLL-LIKE RECEPTOR // SUBFAMILY NOT NAMED (1 of 3)
Pp3c1_22066	0.945637	0.230046	0.265042	AT5G19680.1	Leucine-rich repeat (LRR) family protein	0
Pp3c1_22069	1.02938	0.135342	0.161121	0	0	0
Pp3c1_22090	-1.81416	9.92e-76	5.87e-75	AT4G03020.1	transducin family protein / WD-40 repeat family protein	K11801 - WD repeat-containing protein 23 (WDR23) (1 of 3)
Pp3c1_2210	0.490606	3.86e-07	6.59e-07	AT1G15690.1	Inorganic H pyrophosphatase family protein	3.6.1.1 - Inorganic diphosphatase / Pyrophosphate phosphohydrolase (1 of 22)
Pp3c1_22100	-1.99908	3.57e-43	1.4e-42	AT3G13690.1	Protein kinase protein with adenine nucleotide alpha hydrolases-like domain	PTHR27001:SF152 - GENOMIC DNA, CHROMOSOME 3, P1 CLONE:MMM17-RELATED (1 of 6)
Pp3c1_22110	-0.599913	0.509825	0.549749	0	0	0
Pp3c1_22120	-3.72533	0	0	AT2G40300.1	ferritin 4	K00522 - ferritin heavy chain (FTH1) (1 of 4)
Pp3c1_22130	-2.6878	1.01e-83	6.53e-83	AT4G25835.1	P-loop containing nucleoside triphosphate hydrolases superfamily protein	K08900 - mitochondrial chaperone BCS1 (BCS1) (1 of 6)
Pp3c1_22150	-2.69817	3.04e-15	6.81e-15	AT5G14580.1	polyribonucleotide nucleotidyltransferase, putative	2.7.7.8 - Polyribonucleotide nucleotidyltransferase / Polynucleotide phosphorylase (1 of 3)
Pp3c1_22180	3.32821	0.00256577	0.00357207	AT3G12130.1	KH domain-containing protein / zinc finger (CCCH type) family protein	PTHR10288:SF5 - ZINC FINGER CCCH DOMAIN-CONTAINING PROTEIN 36-RELATED (1 of 3)
Pp3c1_22185	0.128455	0.914921	0.92454	AT3G12130.1	KH domain-containing protein / zinc finger (CCCH type) family protein	0
Pp3c1_2220	-2.7842	3.38e-125	3.22e-124	AT1G15690.1	Inorganic H pyrophosphatase family protein	3.6.1.1 - Inorganic diphosphatase / Pyrophosphate phosphohydrolase (1 of 22)
Pp3c1_22200	-1.88665	1.04e-34	3.54e-34	AT4G15417.1	RNAse II-like 1	PTHR11207 - RIBONUCLEASE III (1 of 4)
Pp3c1_22210	1.13179	4.27e-33	1.41e-32	AT1G05380.1	Acyl-CoA N-acyltransferase with RING/FYVE/PHD-type zinc finger protein	PTHR24098:SF9 - ACYL-COA N-ACYLTRANSFERASE DOMAIN-CONTAINING PROTEIN-RELATED (1 of 1)
Pp3c1_22220	2.64367	0.00952652	0.012702	0	0	3.2.1.52 - Beta-N-acetylhexosaminidase / N-acetyl-beta-glucosaminidase (1 of 5)
Pp3c1_22230	-0.0838512	0.549757	0.589039	AT5G17240.1	SET domain group 40	PTHR13271:SF19 - PROTEIN SET DOMAIN GROUP 40 (1 of 1)
Pp3c1_22240	-3.41296	4.56e-86	3.04e-85	AT4G20460.1	NAD(P)-binding Rossmann-fold superfamily protein	K12448 - UDP-arabinose 4-epimerase (UXE, uxe) (1 of 4)
Pp3c1_22260	-5.00117	1.55e-111	1.32e-110	AT2G21350.1	RNA-binding CRS1 / YhbY (CRM) domain protein	PTHR31846:SF14 - RNA-BINDING CRS1 / YHBY (CRM) DOMAIN PROTEIN (1 of 1)
Pp3c1_22270	-0.735193	0.743939	0.767975	0	0	0
Pp3c1_22300	1.41269	6.4e-58	3.04e-57	AT1G55270.1	Galactose oxidase/kelch repeat superfamily protein	PF00646//PF01344 - F-box domain (F-box) // Kelch motif (Kelch_1) (1 of 11)
Pp3c1_22321	0.605557	0.277369	0.315269	0	0	0
Pp3c1_22360	-2.09165	2.05e-126	1.98e-125	0	0	0
Pp3c1_22410	-0.995827	7.31e-28	2.19e-27	AT3G48200.1	0	0
Pp3c1_22440	2.1391	1.46e-99	1.12e-98	AT5G64330.1	Phototropic-responsive NPH3 family protein	PTHR32370:SF6 - ROOT PHOTOTROPISM PROTEIN 3 (1 of 16)
Pp3c1_22450	-3.10668	0	0	AT1G54500.1	Rubredoxin-like superfamily protein	PTHR10909//PTHR10909:SF287 - ELECTRON TRANSPORT OXIDOREDUCTASE // SUBFAMILY NOT NAMED (1 of 2)
Pp3c1_22470	0.600269	0.187337	0.218508	AT5G54960.1	pyruvate decarboxylase-2	K01568 - pyruvate decarboxylase (E4.1.1.1, pdc) (1 of 3)
Pp3c1_22480	-0.288325	0.00292129	0.00405124	AT4G01370.1	MAP kinase 4	K04371 - mitogen-activated protein kinase 1/3 (MAPK1_3) (1 of 7)
Pp3c1_22490	-0.536996	1.74e-07	3.02e-07	AT3G52220.1	0	PTHR14580:SF0 - MULTIPLE MYELOMA TUMOR-ASSOCIATED PROTEIN 2 (1 of 1)
Pp3c1_22500	1.35037	3.05e-58	1.46e-57	AT2G27730.1	copper ion binding	PF04568 - Mitochondrial ATPase inhibitor, IATP (IATP) (1 of 1)
Pp3c1_22510	0.760413	3.69e-13	7.82e-13	AT2G02990.1	ribonuclease 1	3.1.27.1 - Ribonuclease T(2) / Ribonuclease T2 (1 of 2)
Pp3c1_22520	1.87745	2.58e-49	1.1e-48	AT5G02710.1	0	K06940 - uncharacterized protein (K06940) (1 of 1)
Pp3c1_22540	-0.0464981	0.635597	0.668708	AT3G18600.1	P-loop containing nucleoside triphosphate hydrolases superfamily protein	K13179 - ATP-dependent RNA helicase DDX18/HAS1 [EC:3.6.4.13] (DDX18, HAS1) (1 of 3)
Pp3c1_22560	1.73225	6.03e-38	2.17e-37	AT3G49670.1	Leucine-rich receptor-like protein kinase family protein	PF00069//PF00560//PF08263//PF13855 - Protein kinase domain (Pkinase) // Leucine Rich Repeat (LRR_1) // Leucine rich repeat N-terminal domain (LRRNT_2) // Leucine rich repeat (LRR_8) (1 of 16)
Pp3c1_22590	-2.85375	6.81e-97	5.06e-96	AT1G10830.1	15-cis-zeta-carotene isomerase	5.2.1.12 - Zeta-carotene isomerase / 15-cis-zeta-carotene isomerase (1 of 2)
Pp3c1_22620	-0.475225	3.15e-07	5.4e-07	AT1G54170.1	CTC-interacting domain 3	PTHR12854 - ATAXIN 2-RELATED (1 of 2)
Pp3c1_22640	10.0797	2.38e-125	2.28e-124	AT5G22470.1	NAD+ ADP-ribosyltransferases;NAD+ ADP-ribosyltransferases	PTHR10459:SF54 - POLY [ADP-RIBOSE] POLYMERASE 3 (1 of 1)
Pp3c1_22650	1.9441	0.62984	0.663001	AT5G17550.1	peroxin 19-2	PTHR12774 - PEROXISOMAL FARNESYLATED PROTEIN (1 of 2)
Pp3c1_22660	8.23302	3.62e-11	7.21e-11
Pp3c1_22690	1.42648	4.95e-33	1.64e-32	AT5G13570.1	decapping 2	3.6.1.62 - 5'-(N(7)-methylguanosine 5'-triphospho)-[mRNA] hydrolase / M(7)GpppN-mRNA hydrolase (1 of 3)
Pp3c1_2270	3.07966	1.68e-195	2.84e-194	AT5G10260.1	RAB GTPase homolog H1E	K07893 - Ras-related protein Rab-6A (RAB6A) (1 of 7)
Pp3c1_22710	1.39919	1.23e-39	4.58e-39	AT3G05010.1	Protein of unknown function, transmembrane-40	PTHR15876 - TRANSMEMBRANE PROTEIN ADIPOCYTE-ASSOCIATED 1 (1 of 2)
Pp3c1_22720	1.82666	0.00854747	0.0114272	0	0	0
Pp3c1_22730	-0.887418	0.000206446	0.000307236	AT1G31660.1	0	PTHR12821 - BYSTIN (1 of 3)
Pp3c1_22750	2.7207	0	0	AT4G32640.1	Sec23/Sec24 protein transport family protein	K14007 - protein transport protein SEC24 (SEC24) (1 of 5)
Pp3c1_22810	8.67894	1.27e-37	4.54e-37	AT5G19730.1	Pectin lyase-like superfamily protein	K01051 - pectinesterase (E3.1.1.11) (1 of 44)
Pp3c1_22820	1.26773	6.17e-30	1.93e-29	AT5G27820.1	Ribosomal L18p/L5e family protein	PTHR12899:SF6 - F14B2.25/F14B2.25 (1 of 1)
Pp3c1_22851	-5.04703	3.44e-07	5.88e-07	0	0	0
Pp3c1_22860	-0.190373	0.0302164	0.0385448	AT4G02990.1	Mitochondrial transcription termination factor family protein	K15032 - mTERF domain-containing protein, mitochondrial (MTERFD) (1 of 14)
Pp3c1_22880	6.29469	2.36e-31	7.58e-31	AT2G28970.1	Leucine-rich repeat protein kinase family protein	PF01453//PF07714 - D-mannose binding lectin (B_lectin) // Protein tyrosine kinase (Pkinase_Tyr) (1 of 2)
Pp3c1_22900	1.71403	3.58e-134	3.7e-133	AT3G44340.1	clone eighty-four	PTHR13803:SF4 - SEC24 (1 of 1)
Pp3c1_22930	-2.12609	2.25e-59	1.09e-58	AT5G64150.1	RNA methyltransferase family protein	K02493 - release factor glutamine methyltransferase [EC:2.1.1.297] (hemK, prmC, HEMK) (1 of 1)
Pp3c1_22950	-0.0183596	0.853618	0.868903	AT3G60350.1	ARABIDILLO-2	PTHR24006:SF470 - PROTEIN Y71A12B.15 (1 of 2)
Pp3c1_23000	-1.39907	5.45e-09	1.01e-08	0	0	0
Pp3c1_23010	-2.09515	1.71e-153	2.09e-152	AT1G75210.1	HAD-superfamily hydrolase, subfamily IG, 5\'-nucleotidase	PTHR12103:SF21 - IMP-GMP SPECIFIC 5-NUCLEOTIDASE, PUTATIVE-RELATED (1 of 2)
Pp3c1_23020	0.795501	0.621806	0.656479	AT1G67720.1	Leucine-rich repeat protein kinase family protein	PF07714//PF12819//PF13855 - Protein tyrosine kinase (Pkinase_Tyr) // Carbohydrate-binding protein of the ER (Malectin_like) // Leucine rich repeat (LRR_8) (1 of 3)
Pp3c1_23040	2.91726	0.0059174	0.00801717	AT1G67720.1	Leucine-rich repeat protein kinase family protein	PF07714//PF12819//PF13855 - Protein tyrosine kinase (Pkinase_Tyr) // Carbohydrate-binding protein of the ER (Malectin_like) // Leucine rich repeat (LRR_8) (1 of 3)
Pp3c1_23140	-3.23654	1.57e-08	2.84e-08	0	0	0
Pp3c1_23150	0.0652531	0.620522	0.655284	0	0	0
Pp3c1_23160	-0.356539	2.99e-06	4.89e-06	AT1G04080.1	Tetratricopeptide repeat (TPR)-like superfamily protein	K13217 - pre-mRNA-processing factor 39 (PRPF39, PRP39) (1 of 3)
Pp3c1_23169	3.34554	1.14e-08	2.08e-08	0	0	0
Pp3c1_23170	0.750659	1.53e-05	2.41e-05	AT4G13630.2	Protein of unknown function, DUF593	PTHR31448:SF3 - IFA-BINDING PROTEIN (1 of 4)
Pp3c1_23190	1.31996	1.3e-15	2.94e-15	AT2G47490.1	NAD+ transporter 1	PTHR24089:SF133 - PROTEIN Y37B11A.3 (1 of 2)
Pp3c1_23200	0.869805	0.000118932	0.000179362	AT5G09590.1	mitochondrial HSO70 2	K04043 - molecular chaperone DnaK (dnaK) (1 of 4)
Pp3c1_23220	0.928298	3.56e-08	6.37e-08	AT5G09590.1	mitochondrial HSO70 2	K04043 - molecular chaperone DnaK (dnaK) (1 of 4)
Pp3c1_23250	0.624979	2.59e-08	4.65e-08	AT3G55640.1	Mitochondrial substrate carrier family protein	K14684 - solute carrier family 25 (mitochondrial phosphate transporter), member 23/24/25/41 (SLC25A23S) (1 of 12)
Pp3c1_23260	-1.94498	3.54e-41	1.35e-40	AT5G13110.1	glucose-6-phosphate dehydrogenase 2	PTHR23429:SF3 - GLUCOSE-6-PHOSPHATE 1-DEHYDROGENASE 2, CHLOROPLASTIC-RELATED (1 of 4)
Pp3c1_23300	0.27279	0.031094	0.0396031	AT5G03540.1	exocyst subunit exo70 family protein A1	PTHR12542:SF7 - EXOCYST COMPLEX COMPONENT 7 (1 of 1)
Pp3c1_23331	4.33308	5.85e-09	1.08e-08	0	0	0
Pp3c1_23370	2.13882	8.11e-104	6.44e-103	AT3G56630.1	cytochrome P450, family 94, subfamily D, polypeptide 2	1.14.14.1 - Unspecific monooxygenase / Xenobiotic monooxygenase (1 of 3)
Pp3c1_23380	1.95583	5.11e-12	1.04e-11	AT1G76140.2	Prolyl oligopeptidase family protein	K01322 - prolyl oligopeptidase [EC:3.4.21.26] (E3.4.21.26, PREP) (1 of 6)
Pp3c1_23410	-1.34807	1.72e-32	5.63e-32	AT5G27560.1	Domain of unknown function (DUF1995)	PF09353 - Domain of unknown function (DUF1995) (DUF1995) (1 of 8)
Pp3c1_23426	-1.89305	0.000249224	0.000369155	0	0	0
Pp3c1_23449	0.215427	0.209836	0.242868	0	0	0
Pp3c1_23460	0.0808259	0.378601	0.42041	0	0	0
Pp3c1_23490	5.41821	1.58e-30	5e-30	AT3G45240.1	geminivirus rep interacting kinase 1	KOG0198//KOG0598 - MEKK and related serine/threonine protein kinases // Ribosomal protein S6 kinase and related proteins (1 of 1)
Pp3c1_2350	0.356896	0.000884305	0.0012703	AT1G64185.1	Lactoylglutathione lyase / glyoxalase I family protein	PTHR31071:SF6 - GB (1 of 1)
Pp3c1_23520	-2.84416	2.93e-145	3.34e-144	AT1G34380.2	5\'-3\' exonuclease family protein	PTHR10133:SF38 - 5'-3' EXONUCLEASE FAMILY PROTEIN (1 of 1)
Pp3c1_23530	0.734941	1.32e-16	3.06e-16	AT4G30350.1	Double Clp-N motif-containing P-loop nucleoside triphosphate hydrolases superfamily protein	PTHR11638:SF94 - HEAT SHOCK PROTEIN 104 (1 of 3)
Pp3c1_23558	0.970067	4.34e-07	7.4e-07	0	0	0
Pp3c1_23590	0.0631678	0.744508	0.768297	0	0	0
Pp3c1_23600	3.30689	5.38e-236	1.19e-234	AT1G19020.1	0	0
Pp3c1_23611	0.0425557	0.973363	0.97675	AT5G11730.1	Core-2/I-branching beta-1,6-N-acetylglucosaminyltransferase family protein	0
Pp3c1_23620	-2.63396	0.00234409	0.00327431	AT1G12244.1	Polynucleotidyl transferase, ribonuclease H-like superfamily protein	PTHR33317:SF2 - HOLLIDAY JUNCTION RESOLVASE-RELATED (1 of 2)
Pp3c1_23670	-1.71076	3.9e-21	1.01e-20	AT1G07920.1	GTP binding Elongation factor Tu family protein	K03231 - elongation factor 1-alpha (EEF1A) (1 of 10)
Pp3c1_23680	-2.67043	3.01e-38	1.09e-37	AT1G12244.1	Polynucleotidyl transferase, ribonuclease H-like superfamily protein	K07447 - putative holliday junction resolvase (ruvX) (1 of 2)
Pp3c1_23700	-1.12649	0.0665472	0.082072	AT3G13510.1	Protein of Unknown Function (DUF239)	PF14365 - Domain of unknown function (DUF4409) (DUF4409) (1 of 7)
Pp3c1_23750	0.015332	0.886131	0.898331	AT1G07920.1	GTP binding Elongation factor Tu family protein	K03231 - elongation factor 1-alpha (EEF1A) (1 of 10)
Pp3c1_23760	1.49095	1.91e-12	3.96e-12	0	0	0
Pp3c1_23790	1.50645	3.96e-10	7.63e-10	AT3G45780.1	phototropin 1	PTHR24351:SF29 - FLIPPASE KINASE 1-RELATED (1 of 1)
Pp3c1_23810	2.3408	5.22e-212	9.83e-211	AT3G15220.1	Protein kinase superfamily protein	K08838 - serine/threonine-protein kinase 24/25/MST4 [EC:2.7.11.1] (STK24_25_MST4) (1 of 1)
Pp3c1_23830	1.71188	1e-15	2.27e-15	0	0	0
Pp3c1_23850	-3.25106	0	0	AT1G07920.1	GTP binding Elongation factor Tu family protein	K03231 - elongation factor 1-alpha (EEF1A) (1 of 10)
Pp3c1_23870	2.88334	0.000207383	0.000308568	AT2G45570.1	cytochrome P450, family 76, subfamily C, polypeptide 2	1.14.13.88 - Flavonoid 3',5'-hydroxylase / F3'5'H (1 of 9)
Pp3c1_2390	0.48766	1.7e-11	3.42e-11	AT1G07510.1	FTSH protease 10	K08956 - AFG3 family protein [EC:3.4.24.-] (AFG3) (1 of 1)
Pp3c1_23900	-1.54451	3.13e-72	1.78e-71	AT1G07920.1	GTP binding Elongation factor Tu family protein	K03231 - elongation factor 1-alpha (EEF1A) (1 of 10)
Pp3c1_23920	-0.27356	0.00737312	0.00991312	AT1G07920.1	GTP binding Elongation factor Tu family protein	K03231 - elongation factor 1-alpha (EEF1A) (1 of 10)
Pp3c1_23930	-0.78833	1.78e-08	3.22e-08	AT3G44750.1	histone deacetylase 3	PTHR31802:SF3 - 32 KDA HEAT SHOCK PROTEIN (1 of 3)
Pp3c1_23940	-4.28338	2.2e-92	1.56e-91	AT1G61290.1	syntaxin of plants 124	K08486 - syntaxin 1B/2/3 (STX1B_2_3) (1 of 11)
Pp3c1_23960	-1.1112	1.67e-21	4.37e-21	AT1G61290.1	syntaxin of plants 124	K08486 - syntaxin 1B/2/3 (STX1B_2_3) (1 of 11)
Pp3c1_23970	-1.15856	4.92e-16	1.12e-15	AT3G25070.1	RPM1 interacting protein 4	PTHR33159:SF2 - RPM1-INTERACTING PROTEIN 4 (RIN4) FAMILY PROTEIN (1 of 10)
Pp3c1_23990	3.01928	0.0130931	0.0172604	0	0	0
Pp3c1_2400	0.298513	0.552919	0.592135	0	0	0
Pp3c1_24000	-3.61299	0	0	AT1G17220.1	Translation initiation factor 2, small GTP-binding protein	K02519 - translation initiation factor IF-2 (infB, MTIF2) (1 of 2)
Pp3c1_24020	-1.33066	1.51e-23	4.12e-23	AT4G04890.1	protodermal factor 2	PTHR24326:SF239 - HOMEOBOX-LEUCINE ZIPPER PROTEIN HDG2 (1 of 1)
Pp3c1_24090	2.42536	0	0	AT2G33700.1	Protein phosphatase 2C family protein	K14803 - protein phosphatase 2C homolog 2/3 [EC:3.1.3.16] (PTC2_3) (1 of 3)
Pp3c1_24111	5.12578	0.012589	0.0166214	AT3G49590.1	Autophagy-related protein 13	0
Pp3c1_24120	0.13409	0.0974569	0.117968	AT1G72370.1	40s ribosomal protein SA	K02998 - small subunit ribosomal protein SAe (RP-SAe, RPSA) (1 of 5)
Pp3c1_2420	-5.968	0	0	AT4G03210.1	xyloglucan endotransglucosylase/hydrolase 9	2.4.1.207 - Xyloglucan:xyloglucosyl transferase / Xyloglucan endotransglycosylase (1 of 35)
Pp3c1_24280	-2.85816	1.54e-70	8.61e-70	AT3G10410.1	SERINE CARBOXYPEPTIDASE-LIKE 49	K16298 - serine carboxypeptidase-like clade IV [EC:3.4.16.-] (SCPL-IV) (1 of 3)
Pp3c1_24300	-0.135779	0.0141136	0.0185434	AT1G74050.1	Ribosomal protein L6 family protein	K02934 - large subunit ribosomal protein L6e (RP-L6e, RPL6) (1 of 4)
Pp3c1_24320	3.25802	1.78e-37	6.36e-37	0	0	0
Pp3c1_24340	1.61076	3.02e-07	5.17e-07	0	0	0
Pp3c1_24350	4.88262	1.48e-05	2.34e-05	AT2G13360.2	alanine:glyoxylate aminotransferase	K00830 - alanine-glyoxylate transaminase / serine-glyoxylate transaminase / serine-pyruvate transaminase (AGXT) (1 of 3)
Pp3c1_24409	1.7392	0.372724	0.414383	0	0	0
Pp3c1_24420	1.44938	4e-15	8.93e-15	AT5G52610.1	F-box and associated interaction domains-containing protein	PF00646 - F-box domain (F-box) (1 of 126)
Pp3c1_24440	2.59688	2.78e-61	1.38e-60	AT1G79550.2	phosphoglycerate kinase	PTHR11406//PTHR11406:SF11 - PHOSPHOGLYCERATE KINASE // SUBFAMILY NOT NAMED (1 of 4)
Pp3c1_24500	-4.51747	2.6e-279	7.41e-278	AT2G38820.2	Protein of unknown function (DUF506)	PF04720 - PDDEXK-like family of unknown function (PDDEXK_6) (1 of 21)
Pp3c1_24530	-0.655494	7.03e-16	1.6e-15	AT5G59400.1	0	0
Pp3c1_24550	2.89047	9.19e-21	2.37e-20	AT4G34100.2	RING/U-box superfamily protein	K10661 - E3 ubiquitin-protein ligase MARCH6 (MARCH6, DOA10) (1 of 3)
Pp3c1_24560	-0.695562	1.38e-12	2.85e-12	AT4G35760.1	NAD(P)H dehydrogenase (quinone)s	PTHR34573:SF1 - THIOL-DISULFIDE OXIDOREDUCTASE LTO1 (1 of 2)
Pp3c1_24570	0.84526	1.38e-19	3.45e-19	AT2G38680.1	5\'-nucleotidases;magnesium ion binding	3.1.3.91 - 7-methylguanosine nucleotidase / N(7)-methylguanylate 5'-phosphatase (1 of 1)
Pp3c1_24590	-2.40957	0.00138363	0.00196295	AT3G17440.2	novel plant snare 13	K08494 - novel plant SNARE (NSPN) (1 of 4)
Pp3c1_2460	0.189978	0.819781	0.837631	AT3G11540.1	Tetratricopeptide repeat (TPR)-like superfamily protein	PTHR23083:SF397 - UDP-N-ACETYLGLUCOSAMINE--PEPTIDE N-ACETYLGLUCOSAMINYLTRANSFERASE SPINDLY-RELATED (1 of 3)
Pp3c1_24600	1.57809	8.92e-38	3.2e-37	AT1G55150.1	DEA(D/H)-box RNA helicase family protein	PTHR24031:SF219 - ATP-DEPENDENT RNA HELICASE DDX5-RELATED (1 of 2)
Pp3c1_24640	1.13058	0.0749047	0.0918209	AT3G08720.2	serine/threonine protein kinase 2	K04345 - protein kinase A (PKA) (1 of 2)
Pp3c1_24660	-3.06543	4.15e-50	1.77e-49	0	0	0
Pp3c1_24700	1.73833	0.00388106	0.0053368	AT1G55150.1	DEA(D/H)-box RNA helicase family protein	PTHR24031:SF219 - ATP-DEPENDENT RNA HELICASE DDX5-RELATED (1 of 2)
Pp3c1_24730	1.10332	1.03e-22	2.78e-22	AT4G20150.1	0	1.6.5.3 - NADH:ubiquinone reductase (H(+)-translocating) / Ubiquinone reductase (1 of 48)
Pp3c1_24760	0.252542	0.0169547	0.0221388	AT4G32700.2	helicases;ATP-dependent helicases;nucleic acid binding;ATP binding;DNA-directed DNA polymerases;DNA binding	K02349 - DNA polymerase theta [EC:2.7.7.7] (POLQ) (1 of 2)
Pp3c1_24790	-4.60179	0	0	AT1G77090.1	Mog1/PsbP/DUF1795-like photosystem II reaction center PsbP family protein	PTHR31407:SF18 - PSBP DOMAIN-CONTAINING PROTEIN 4, CHLOROPLASTIC (1 of 1)
Pp3c1_24820	-1.91085	8.33e-49	3.5e-48	AT5G24020.1	septum site-determining protein (MIND)	K03609 - septum site-determining protein MinD (minD) (1 of 2)
Pp3c1_24830	0.310474	0.249063	0.285455	0	0	0
Pp3c1_24840	0.715163	9.81e-10	1.86e-09	AT1G72480.1	Lung seven transmembrane receptor family protein	PTHR21229:SF28 - LUNG SEVEN TRANSMEMBRANE RECEPTOR-LIKE PROTEIN (1 of 2)
Pp3c1_24850	0.352589	5.29e-05	8.14e-05	AT3G15354.1	SPA1-related 3	PTHR22847:SF422 - PROTEIN SUPPRESSOR OF PHYA-105 1 (1 of 5)
Pp3c1_24880	0.314648	0.200351	0.232622	AT1G52530.1	0	K10903 - HUS1 checkpoint protein (HUS1) (1 of 1)
Pp3c1_24890	1.00255	0.000656012	0.00094908	0	0	0
Pp3c1_24930	2.53048	2.28e-25	6.5e-25	AT1G05370.1	Sec14p-like phosphatidylinositol transfer family protein	PTHR10174:SF125 - GENOMIC DNA, CHROMOSOME 3, P1 CLONE: MCB17-RELATED (1 of 4)
Pp3c1_24950	1.15805	0.00178587	0.00251852	AT1G01040.1	dicer-like 1	PF00271//PF03368//PF14709 - Helicase conserved C-terminal domain (Helicase_C) // Dicer dimerisation domain (Dicer_dimer) // double strand RNA binding domain from DEAD END PROTEIN 1 (DND1_DSRM) (1 of 1)
Pp3c1_24980	-0.457182	3.84e-05	5.96e-05	AT1G29120.1	Hydrolase-like protein family	PTHR12482:SF11 - HYDROLASE-LIKE PROTEIN (1 of 3)
Pp3c1_25000	-0.301046	0.00031566	0.000464827	AT3G49910.1	Translation protein SH3-like family protein	K02898 - large subunit ribosomal protein L26e (RP-L26e, RPL26) (1 of 6)
Pp3c1_25040	3.12133	0.000660972	0.000956141	0	0	0
Pp3c1_25070	-2.29444	1.43e-129	1.42e-128	AT1G59870.1	ABC-2 and Plant PDR ABC-type transporter family protein	PTHR19241:SF307 - ABC TRANSPORTER G FAMILY MEMBER 34-RELATED (1 of 15)
Pp3c1_25080	-3.474	1.63e-21	4.28e-21	AT1G55230.1	Family of unknown function (DUF716)	PTHR16007//PTHR16007:SF29 - EPIDIDYMAL MEMBRANE PROTEIN E9-RELATED // SUBFAMILY NOT NAMED (1 of 1)
Pp3c1_25090	-1.70174	0.0493266	0.0616023	0	0	0
Pp3c1_2510	1.3741	6.26e-36	2.18e-35	AT3G59570.1	Ypt/Rab-GAP domain of gyp1p superfamily protein	PTHR22957:SF211 - RAB GTPASE ACTIVATOR PROTEIN-RELATED (1 of 1)
Pp3c1_25100	2.28386	0.0426672	0.0535989	0	0	0
Pp3c1_25110	3.15768	0.425475	0.467364	AT2G26380.1	Leucine-rich repeat (LRR) family protein	PF00560//PF08263 - Leucine Rich Repeat (LRR_1) // Leucine rich repeat N-terminal domain (LRRNT_2) (1 of 5)
Pp3c1_25128	6.3887	3.14e-14	6.83e-14
Pp3c1_25150	1.37576	7.58e-13	1.59e-12	AT3G15010.2	RNA-binding (RRM/RBD/RNP motifs) family protein	K12741 - heterogeneous nuclear ribonucleoprotein A1/A3 (HNRNPA1_3) (1 of 3)
Pp3c1_25190	-0.904684	1.31e-17	3.12e-17	AT4G16340.1	guanyl-nucleotide exchange factors;GTPase binding;GTP binding	PTHR23317 - DEDICATOR OF CYTOKINESIS DOCK (1 of 6)
Pp3c1_2520	-1.87304	2.18e-12	4.51e-12	0	0	0
Pp3c1_25208	4.76626	1.85e-19	4.6e-19	0	0	0
Pp3c1_25220	3.98624	9.04e-35	3.08e-34	0	0	0
Pp3c1_25230	-2.63108	1.09e-15	2.47e-15	0	0	0
Pp3c1_25240	0.218243	0.0205205	0.0265947	AT5G11350.1	DNAse I-like superfamily protein	PTHR12121:SF48 - CARBON CATABOLITE REPRESSOR PROTEIN 4 HOMOLOG 6 (1 of 2)
Pp3c1_25250	3.3535	0	0	AT3G51580.1	0	0
Pp3c1_25260	6.84321	3.04e-07	5.22e-07
Pp3c1_25290	-3.16952	2.98e-303	9.86e-302	AT5G14910.1	Heavy metal transport/detoxification superfamily protein	PF00403 - Heavy-metal-associated domain (HMA) (1 of 86)
Pp3c1_25330	0.217988	0.000449455	0.000656877	AT4G39200.1	Ribosomal protein S25 family protein	K02975 - small subunit ribosomal protein S25e (RP-S25e, RPS25) (1 of 4)
Pp3c1_2540	-1.92259	1.77e-104	1.42e-103	AT1G50600.1	scarecrow-like 5	PF03514 - GRAS domain family (GRAS) (1 of 43)
Pp3c1_25400	0.70476	1.6e-18	3.9e-18	AT3G06960.1	pigment defective 320	PTHR34954:SF1 - PROTEIN TRIGALACTOSYLDIACYLGLYCEROL 4, CHLOROPLASTIC (1 of 1)
Pp3c1_25410	-1.48507	7.72e-52	3.39e-51	AT4G02990.1	Mitochondrial transcription termination factor family protein	PTHR13068:SF24 - MITOCHONDRIAL TRANSCRIPTION TERMINATION FACTOR-LIKE PROTEIN BELAYA SMERT (1 of 4)
Pp3c1_25420	4.42117	3.73e-05	5.78e-05	0	0	0
Pp3c1_25430	1.89333	8.99e-83	5.77e-82	AT2G39570.1	ACT domain-containing protein	PTHR31096:SF4 - ACT DOMAIN-CONTAINING PROTEIN (1 of 5)
Pp3c1_25450	-0.160369	0.0970624	0.117526	AT4G16120.1	COBRA-like protein-7 precursor	PTHR31052:SF3 - COBRA-LIKE PROTEIN 7-RELATED (1 of 10)
Pp3c1_25570	-4.33373	5.15e-142	5.71e-141	AT5G49220.1	Protein of unknown function (DUF789)	PF05623 - Protein of unknown function (DUF789) (DUF789) (1 of 4)
Pp3c1_25640	-3.66436	1.28e-42	4.96e-42	AT1G63450.1	root hair specific 8	PTHR11062:SF47 - EXOSTOSIN FAMILY PROTEIN-RELATED (1 of 6)
Pp3c1_25660	3.61862	0	0	AT1G17820.1	Putative integral membrane protein conserved region (DUF2404)	PTHR13466 - TEX2 PROTEIN-RELATED (1 of 5)
Pp3c1_25680	3.04104	1.42e-08	2.57e-08	AT1G13900.1	Purple acid phosphatases superfamily protein	PTHR22953:SF46 - INACTIVE PURPLE ACID PHOSPHATASE 2-RELATED (1 of 3)
Pp3c1_25700	-1.82559	8.89e-51	3.85e-50	0	0	4.2.1.130 - D-lactate dehydratase / Glyoxylase III (1 of 1)
Pp3c1_25750	-0.86096	1.04e-15	2.36e-15	0	0	0
Pp3c1_25760	0.848997	5.87e-29	1.8e-28	AT5G28040.1	DNA-binding storekeeper protein-related transcriptional regulator	PTHR15832:SF1 - HETEROCHROMATIN PROTEIN 1-BINDING PROTEIN 3 (1 of 2)
Pp3c1_25770	-2.3471	8.91e-109	7.4e-108	0	0	0
Pp3c1_25790	2.05996	3.35e-09	6.23e-09	0	0	0
Pp3c1_25820	-2.24868	1.16e-114	1.02e-113	0	0	0
Pp3c1_25850	-2.51116	3.64e-281	1.05e-279	AT4G01310.1	Ribosomal L5P family protein	K02931 - large subunit ribosomal protein L5 (RP-L5, MRPL5, rplE) (1 of 2)
Pp3c1_25920	-2.05508	0.000215882	0.00032092	0	0	0
Pp3c1_25930	-7.00785	0	0	0	0	PTHR10166 - VOLTAGE-DEPENDENT CALCIUM CHANNEL SUBUNIT ALPHA-2/DELTA-RELATED (1 of 8)
Pp3c1_25940	-3.11448	1.98e-102	1.55e-101	0	0	PF00722 - Glycosyl hydrolases family 16 (Glyco_hydro_16) (1 of 40)
Pp3c1_25950	-4.04194	3.47e-100	2.67e-99	AT1G03780.3	targeting protein for XKLP2	K16812 - targeting protein for Xklp2 (TPX2) (1 of 3)
Pp3c1_25959	-1.28147	0.354706	0.396248	0	0	0
Pp3c1_25970	-1.84079	6.24e-28	1.87e-27	AT2G28600.1	P-loop containing nucleoside triphosphate hydrolases superfamily protein	PTHR24031:SF283 - DEAD/DEAH BOX HELICASE-LIKE PROTEIN (1 of 1)
Pp3c1_25980	-1.9024	1.23e-128	1.21e-127	0	0	0
Pp3c1_26030	-2.0639	0.165235	0.194129	AT2G30370.1	allergen-related	PTHR33109:SF4 - EPIDERMAL PATTERNING FACTOR-LIKE PROTEIN 5 (1 of 9)
Pp3c1_26060	-1.23707	0.0681849	0.0839836	0	0	0
Pp3c1_26070	-2.74797	0.489644	0.530401	0	0	0
Pp3c1_26200	2.05325	1.29e-164	1.72e-163	AT1G76690.1	12-oxophytodienoate reductase 2	K05894 - 12-oxophytodienoic acid reductase (OPR) (1 of 7)
Pp3c1_26250	-4.54192	1.19e-23	3.28e-23	AT2G26640.1	3-ketoacyl-CoA synthase 11	2.3.1.119//2.3.1.199 - Very-long-chain 3-oxoacyl-CoA synthase / Very-long-chain beta-ketoacyl-CoA synthase (1 of 10)
Pp3c1_26260	-1.22737	9.87e-25	2.78e-24	0	0	0
Pp3c1_26270	-2.20214	2.68e-262	6.9e-261	AT4G35000.1	ascorbate peroxidase 3	PTHR31356:SF9 - L-ASCORBATE PEROXIDASE 3, PEROXISOMAL (1 of 1)
Pp3c1_26280	-0.289362	9.8e-09	1.79e-08	AT3G49010.3	breast basic conserved 1	K02873 - large subunit ribosomal protein L13e (RP-L13e, RPL13) (1 of 5)
Pp3c1_26350	1.5162	3.3e-85	2.18e-84	AT5G05570.2	transducin family protein / WD-40 repeat family protein	K08518 - syntaxin-binding protein 5 (STXBP5) (1 of 1)
Pp3c1_2650	1.76217	0.0277594	0.0355318	AT1G63440.1	heavy metal atpase 5	PF00403 - Heavy-metal-associated domain (HMA) (1 of 86)
Pp3c1_26530	-1.7725	0.252949	0.289659	AT3G24650.1	AP2/B3-like transcriptional factor family protein	PTHR31140:SF1 - B3 DOMAIN-CONTAINING TRANSCRIPTION FACTOR ABI3 (1 of 9)
Pp3c1_26600	-0.866382	2.46e-09	4.61e-09	AT3G24650.1	AP2/B3-like transcriptional factor family protein	PTHR31140:SF1 - B3 DOMAIN-CONTAINING TRANSCRIPTION FACTOR ABI3 (1 of 9)
Pp3c1_26610	1.61195	2.29e-17	5.44e-17	AT3G50990.1	Peroxidase superfamily protein	K00430 - peroxidase (E1.11.1.7) (1 of 54)
Pp3c1_26660	3.83981	2.54e-83	1.65e-82	0	0	0
Pp3c1_26680	-0.338446	0.00319743	0.0044242	AT1G70630.1	Nucleotide-diphospho-sugar transferase family protein	PTHR10994:SF71 - RETICULON-LIKE PROTEIN B3 (1 of 2)
Pp3c1_26700	1.00146	4.94e-48	2.06e-47	AT4G36020.1	cold shock domain protein 1	PF00098//PF06273 - Zinc knuckle (zf-CCHC) // Plant specific eukaryotic initiation factor 4B (eIF-4B) (1 of 2)
Pp3c1_26720	-3.00981	1.13e-189	1.83e-188	0	0	PF00753//PF01613 - Metallo-beta-lactamase superfamily (Lactamase_B) // Flavin reductase like domain (Flavin_Reduct) (1 of 1)
Pp3c1_26730	-1.19543	6.31e-52	2.77e-51	AT3G27925.1	DegP protease 1	PTHR22939:SF76 - PROTEASE DO-LIKE 5, CHLOROPLASTIC (1 of 3)
Pp3c1_26740	-2.172	3.45e-113	2.97e-112	AT4G17600.1	Chlorophyll A-B binding family protein	PTHR14154//PTHR14154:SF14 - UPF0041 BRAIN PROTEIN 44-RELATED // SUBFAMILY NOT NAMED (1 of 4)
Pp3c1_26750	-3.01049	1.65e-53	7.42e-53	AT5G16120.2	alpha/beta-Hydrolases superfamily protein	PTHR11614:SF86 - HYDROLASE, ALPHA/BETA FOLD FAMILY PROTEIN (1 of 4)
Pp3c1_26770	-1.61387	1.64e-18	4.01e-18	AT4G21470.1	riboflavin kinase/FMN hydrolase	2.7.1.26 - Riboflavin kinase / RFK (1 of 3)
Pp3c1_26780	-0.397881	0.000331024	0.000486973	AT1G55730.2	cation exchanger 5	K07300 - Ca2+:H+ antiporter (chaA, CAX) (1 of 4)
Pp3c1_26860	0.570293	3.67e-07	6.28e-07	AT3G13410.1	0	0
Pp3c1_26880	0.148907	0.259673	0.296819	AT1G73740.1	UDP-Glycosyltransferase superfamily protein	2.4.1.227 - Undecaprenyldiphospho-muramoylpentapeptide beta-N- acetylglucosaminyltransferase / Undecaprenyl-PP-MurNAc-pentapeptide-UDPGlcNAc GlcNAc transferase (1 of 1)
Pp3c1_26899	1.9316	0.011217	0.0148632	0	0	0
Pp3c1_26930	4.05578	3.8e-16	8.73e-16	AT1G43890.1	RAB GTPASE HOMOLOG B18	K07910 - Ras-related protein Rab-18 (RAB18) (1 of 6)
Pp3c1_26960	9.18789	1.16e-18	2.84e-18	AT1G56140.1	Leucine-rich repeat transmembrane protein kinase	PF00069//PF00092//PF02743 - Protein kinase domain (Pkinase) // von Willebrand factor type A domain (VWA) // Cache domain (Cache_1) (1 of 4)
Pp3c1_26980	1.00636	7.9e-28	2.37e-27	AT3G42050.1	vacuolar ATP synthase subunit H family protein	K02144 - V-type H+-transporting ATPase subunit H (ATPeV1H) (1 of 3)
Pp3c1_2700	-4.06569	0.282462	0.320647	AT1G63440.1	heavy metal atpase 5	PF00403 - Heavy-metal-associated domain (HMA) (1 of 86)
Pp3c1_27010	4.06785	0.0100974	0.013434	0	0	0
Pp3c1_27020	0.431093	2.21e-06	3.64e-06	AT1G06570.1	phytoene desaturation 1	K00457 - 4-hydroxyphenylpyruvate dioxygenase (HPD, hppD) (1 of 2)
Pp3c1_27050	2.90853	3.14e-150	3.71e-149	AT2G35360.1	ubiquitin family protein	PTHR13527:SF0 - SAYSVFN DOMAIN-CONTAINING PROTEIN 1 (1 of 1)
Pp3c1_27060	-0.395974	6.9e-11	1.36e-10	AT2G27710.4	60S acidic ribosomal protein family	K02943 - large subunit ribosomal protein LP2 (RP-LP2, RPLP2) (1 of 5)
Pp3c1_27150	5.12387	4.14e-74	2.41e-73	AT5G45930.1	magnesium chelatase i2	6.6.1.1 - Magnesium chelatase / Protoporphyrin IX Mg-chelatase (1 of 11)
Pp3c1_27160	-0.34011	1.01e-05	1.61e-05	AT2G21530.1	SMAD/FHA domain-containing protein	PTHR23308//PTHR23308:SF29 - NUCLEAR INHIBITOR OF PROTEIN PHOSPHATASE-1 // SUBFAMILY NOT NAMED (1 of 2)
Pp3c1_27170	2.84232	1.2e-237	2.69e-236	AT1G35220.1	0	PF14647 - FAM91 N-terminus (FAM91_N) (1 of 2)
Pp3c1_27180	-0.515891	6.16e-07	1.04e-06	AT3G10620.1	nudix hydrolase homolog 26	3.6.1.17 - Bis(5'-nucleosyl)-tetraphosphatase (asymmetrical) / Dinucleosidetetraphosphatase (asymmetrical) (1 of 1)
Pp3c1_27190	1.01718	6.47e-05	9.93e-05	AT5G50900.1	ARM repeat superfamily protein	K08332 - vacuolar protein 8 (VAC8) (1 of 8)
Pp3c1_27230	-3.29041	6.18e-80	3.85e-79	AT3G27050.1	0	0
Pp3c1_27270	3.77133	6.68e-308	2.27e-306	0	0	0
Pp3c1_27300	-1.61281	3.09e-27	9.15e-27	0	0	0
Pp3c1_27330	-2.00175	1.49e-12	3.09e-12	AT5G53020.1	Ribonuclease P protein subunit P38-related	PTHR21596:SF3 - F16A14.2-RELATED (1 of 12)
Pp3c1_27360	-0.0396906	0.777385	0.798746	AT4G21540.1	sphingosine kinase 1	K04718 - sphingosine kinase (SPHK) (1 of 2)
Pp3c1_27370	-0.211784	0.277011	0.314922	AT3G16630.1	P-loop containing nucleoside triphosphate hydrolases superfamily protein	K10393 - kinesin family member 2/24 (KIF2_24, MCAK) (1 of 3)
Pp3c1_2740	1.87523	1.14e-07	1.99e-07	AT1G63440.1	heavy metal atpase 5	K17686 - Cu+-exporting ATPase (copA, ATP7) (1 of 9)
Pp3c1_27440	-2.74329	5.51e-10	1.05e-09	AT5G25190.1	Integrase-type DNA-binding superfamily protein	PTHR31194//PTHR31194:SF9 - SHN SHINE , DNA BINDING / TRANSCRIPTION FACTOR // SUBFAMILY NOT NAMED (1 of 3)
Pp3c1_27480	0.405395	2.98e-06	4.87e-06	AT4G35785.3	RNA-binding (RRM/RBD/RNP motifs) family protein	PTHR15241 - TRANSFORMER-2-RELATED (1 of 4)
Pp3c1_27500	-7.4313	1.83e-16	4.23e-16	AT2G16630.1	Pollen Ole e 1 allergen and extensin family protein	PTHR33210:SF8 - POLLEN OLE E 1 ALLERGEN AND EXTENSIN FAMILY PROTEIN (1 of 2)
Pp3c1_27510	-1.52854	1.05e-32	3.45e-32	AT5G03455.1	Rhodanese/Cell cycle control phosphatase superfamily protein	K18065 - Cdc25 family phosphatase [EC:3.1.3.48 1.20.4.-] (CDC25) (1 of 1)
Pp3c1_27530	-2.78611	4.15e-60	2.02e-59	0	0	0
Pp3c1_27630	-2.00806	3.49e-32	1.14e-31	AT2G47520.1	Integrase-type DNA-binding superfamily protein	PTHR31190:SF27 - ETHYLENE-RESPONSIVE TRANSCRIPTION FACTOR CRF1-RELATED (1 of 7)
Pp3c1_2770	0.706088	0.145647	0.172607	AT1G63440.1	heavy metal atpase 5	K17686 - Cu+-exporting ATPase (copA, ATP7) (1 of 9)
Pp3c1_27710	-0.38509	0.000835275	0.0012016	AT4G23750.2	cytokinin response factor 2	PTHR31190:SF27 - ETHYLENE-RESPONSIVE TRANSCRIPTION FACTOR CRF1-RELATED (1 of 7)
Pp3c1_27779	1.87072	0.447908	0.489825	0	0	0
Pp3c1_27810	-0.586252	0.14488	0.171766	AT5G35080.1	0	K10088 - protein OS-9 (OS9) (1 of 2)
Pp3c1_27830	0.446502	0.0139497	0.018334	AT5G47900.1	Protein of unknown function (DUF1624)	K10532 - heparan-alpha-glucosaminide N-acetyltransferase (HGSNAT) (1 of 2)
Pp3c1_27850	-2.95551	7.57e-105	6.07e-104	AT3G21250.2	multidrug resistance-associated protein 6	PTHR24223:SF192 - ABC TRANSPORTER C FAMILY MEMBER 10 (1 of 3)
Pp3c1_27870	-0.821984	8.25e-16	1.87e-15	AT5G64350.1	FK506-binding protein 12	PTHR10516:SF214 - PEPTIDYL-PROLYL CIS-TRANS ISOMERASE FKBP12 (1 of 1)
Pp3c1_27900	1.28105	9.51e-34	3.18e-33	AT3G12120.1	fatty acid desaturase 2	K10256 - omega-6 fatty acid desaturase (delta-12 desaturase) (FAD2) (1 of 2)
Pp3c1_27930	2.14159	0.594019	0.630592	0	0	0
Pp3c1_27970	0.46675	3.17e-09	5.91e-09	AT4G06599.1	ubiquitin family protein	K17618 - ubiquitin-like domain-containing CTD phosphatase 1 [EC:3.1.3.16] (UBLCP1) (1 of 1)
Pp3c1_27980	-0.200808	0.00215188	0.0030148	AT3G48930.1	Nucleic acid-binding, OB-fold-like protein	K02949 - small subunit ribosomal protein S11e (RP-S11e, RPS11) (1 of 4)
Pp3c1_27990	-6.15466	0	0	AT4G37930.1	serine transhydroxymethyltransferase 1	PTHR11680:SF10 - SERINE HYDROXYMETHYLTRANSFERASE 1, MITOCHONDRIAL (1 of 4)
Pp3c1_28010	-0.262883	0.00991124	0.0131918	AT2G26780.1	ARM repeat superfamily protein	K11886 - proteasome component ECM29 (ECM29) (1 of 1)
Pp3c1_28020	7.84208	3.89e-09	7.23e-09	AT5G39110.1	RmlC-like cupins superfamily protein	PF07883 - Cupin domain (Cupin_2) (1 of 38)
Pp3c1_28030	4.02613	0.201327	0.233653	0	0	0
Pp3c1_28050	4.92958	1.91e-06	3.17e-06	AT5G39110.1	RmlC-like cupins superfamily protein	PF07883 - Cupin domain (Cupin_2) (1 of 38)
Pp3c1_28060	0.507901	0.00387323	0.00532664	AT3G10030.2	aspartate/glutamate/uridylate kinase family protein	PTHR31307:SF4 - 6B-INTERACTING PROTEIN 1-LIKE 1-RELATED (1 of 12)
Pp3c1_28090	4.12395	1.31e-07	2.28e-07	AT2G17705.1	0	0
Pp3c1_28110	-2.86765	1.53e-29	4.76e-29	0	0	0
Pp3c1_28170	-5.57605	0.00362098	0.00499178	0	0	0
Pp3c1_28200	3.44184	0	0	AT3G61130.1	galacturonosyltransferase 1	K13648 - alpha-1,4-galacturonosyltransferase (GAUT) (1 of 7)
Pp3c1_28210	0.636129	4.38e-16	1e-15	AT1G07410.1	RAB GTPase homolog A2B	K07904 - Ras-related protein Rab-11A (RAB11A) (1 of 11)
Pp3c1_28220	3.11973	0.43123	0.472948	0	0	0
Pp3c1_28260	0.631097	0.0558539	0.0694135	AT1G62870.1	0	PTHR32166:SF15 - F16P17.2 PROTEIN (1 of 5)
Pp3c1_2830	0.0736037	NA	NA	AT1G63440.1	heavy metal atpase 5	PF00403 - Heavy-metal-associated domain (HMA) (1 of 86)
Pp3c1_28300	3.51251	1.5e-35	5.2e-35	AT3G20810.2	2-oxoglutarate (2OG) and Fe(II)-dependent oxygenase superfamily protein	K10277 - lysine-specific demethylase 8 [EC:1.14.11.27] (KDM8, JMJD5) (1 of 5)
Pp3c1_28310	-2.59039	2.98e-19	7.41e-19	AT4G12760.1	0	PTHR31742:SF1 - RPA-INTERACTING PROTEIN (1 of 1)
Pp3c1_28320	-0.699923	2.26e-09	4.23e-09	AT5G39790.1	5\'-AMP-activated protein kinase-related	PTHR10343:SF61 - STARCH BINDING SCAFFOLD PROTEIN-RELATED (1 of 2)
Pp3c1_28340	-1.98912	1.09e-74	6.38e-74	AT1G30450.1	cation-chloride co-transporter 1	K14427 - solute carrier family 12 (potassium/chloride transporter), member 4/5/6 (SLC12A4_5_6, KCC) (1 of 3)
Pp3c1_28350	-1.78832	1.97e-22	5.29e-22	AT5G28050.2	Cytidine/deoxycytidylate deaminase family protein	3.5.4.3 - Guanine deaminase / Guanine aminase (1 of 4)
Pp3c1_28370	-2.54863	4.08e-74	2.37e-73	AT4G03560.1	two-pore channel 1	K16900 - two pore calcium channel protein, plant (TPC1, CCH1) (1 of 9)
Pp3c1_28390	2.58161	8.63e-298	2.75e-296	AT3G51030.1	thioredoxin H-type 1	PTHR10438:SF274 - THIOREDOXIN H1 (1 of 3)
Pp3c1_2841	-1.67686	0.67903	0.708393	0	0	0
Pp3c1_28430	-0.0333316	0.739927	0.764195	AT1G19210.1	Integrase-type DNA-binding superfamily protein	0
Pp3c1_28460	0.650945	0.0224312	0.0289487	AT3G53950.1	glyoxal oxidase-related protein	1.1.3.9 - Galactose oxidase / Beta-galactose oxidase (1 of 36)
Pp3c1_28471	2.54405	0.523848	0.562842	0	0	0
Pp3c1_28480	-2.68577	2.09e-88	1.43e-87	AT3G03380.1	DegP protease 7	3.4.21.108 - HtrA2 peptidase / Serine proteinase OMI (1 of 2)
Pp3c1_28510	4.95203	1.88e-93	1.35e-92	AT5G54380.1	protein kinase family protein	PF02743//PF07714 - Cache domain (Cache_1) // Protein tyrosine kinase (Pkinase_Tyr) (1 of 2)
Pp3c1_28520	9.00608	7.26e-13	1.52e-12	AT5G04830.2	Nuclear transport factor 2 (NTF2) family protein	PTHR34213:SF2 - NUCLEAR TRANSPORT FACTOR 2 (NTF2) FAMILY PROTEIN (1 of 4)
Pp3c1_28560	1.01766	5.1e-20	1.29e-19	AT3G13000.2	Protein of unknown function, DUF547	PF04784//PF14389 - Protein of unknown function, DUF547 (DUF547) // Leucine-zipper of ternary complex factor MIP1 (Lzipper-MIP1) (1 of 10)
Pp3c1_28610	1.50973	2.35e-60	1.15e-59	AT2G14110.1	Haloacid dehalogenase-like hydrolase (HAD) superfamily protein	K17619 - magnesium-dependent phosphatase 1 [EC:3.1.3.48 3.1.3.-] (MDP1) (1 of 1)
Pp3c1_28630	-0.281064	0.000456116	0.000666124	AT4G01100.1	adenine nucleotide transporter 1	PTHR24089:SF325 - MITOCHONDRIAL ADENINE NUCLEOTIDE TRANSPORTER ADNT1 (1 of 2)
Pp3c1_28640	-3.98605	9.82e-214	1.87e-212	AT1G75380.1	bifunctional nuclease in basal defense response 1	PTHR15160:SF3 - BIFUNCTIONAL NUCLEASE 1-RELATED (1 of 7)
Pp3c1_28670	0.57996	6.45e-11	1.28e-10	AT2G47960.1	0	PTHR13134:SF3 - TRAFFICKING PROTEIN PARTICLE COMPLEX SUBUNIT 13 (1 of 1)
Pp3c1_28680	4.77889	1.36e-12	2.83e-12	AT4G25140.1	oleosin 1	PTHR33203:SF7 - GLYCINE-RICH PROTEIN-RELATED (1 of 2)
Pp3c1_28690	-0.427264	0.00268433	0.0037328	0	0	0
Pp3c1_28730	-0.281022	0.024292	0.0312692	AT1G56080.1	0	0
Pp3c1_28750	0.745728	3.73e-13	7.9e-13	AT4G27910.1	SET domain protein 16	PTHR22884//PTHR22884:SF351 - SET DOMAIN PROTEINS // SUBFAMILY NOT NAMED (1 of 3)
Pp3c1_28760	0.0986003	0.346062	0.387333	AT1G26460.1	Tetratricopeptide repeat (TPR)-like superfamily protein	PTHR24015:SF364 - ATPASE EXPRESSION PROTEIN 3 (1 of 2)
Pp3c1_28770	-0.288293	0.000448598	0.000655665	AT3G10090.1	Nucleic acid-binding, OB-fold-like protein	K02979 - small subunit ribosomal protein S28e (RP-S28e, RPS28) (1 of 4)
Pp3c1_28780	-0.104145	0.0819697	0.10003	AT3G02080.1	Ribosomal protein S19e family protein	K02966 - small subunit ribosomal protein S19e (RP-S19e, RPS19) (1 of 5)
Pp3c1_2880	1.19443	3.96e-16	9.09e-16	AT1G63440.1	heavy metal atpase 5	K17686 - Cu+-exporting ATPase (copA, ATP7) (1 of 9)
Pp3c1_28820	-6.16245	3.28e-42	1.27e-41	AT3G11600.1	0	PTHR14791//PTHR14791:SF28 - BOMB/KIRA PROTEINS // SUBFAMILY NOT NAMED (1 of 11)
Pp3c1_28860	-4.02749	0.115742	0.138774	AT1G16500.1	0	PTHR33177:SF8 - GB (1 of 4)
Pp3c1_28880	-5.17733	0.0154828	0.0202887	AT1G16500.1	0	PTHR33177:SF8 - GB (1 of 4)
Pp3c1_28930	0.949918	4.33e-22	1.15e-21	AT5G57580.1	Calmodulin-binding protein	PF07887 - Calmodulin binding protein-like (Calmodulin_bind) (1 of 6)
Pp3c1_28940	1.50537	8.75e-40	3.26e-39	0	0	0
Pp3c1_28970	5.64147	1.43e-284	4.19e-283	AT3G18660.1	plant glycogenin-like starch initiation protein 1	K00750 - glycogenin glucosyltransferase [EC:2.4.1.186] Glc - glycogenin (GYG1, GYG2) (1 of 3)
Pp3c1_28980	3.11272	2.5e-60	1.22e-59	AT4G33260.2	Transducin family protein / WD-40 repeat family protein	PTHR19918:SF8 - FI02843P (1 of 4)
Pp3c1_28990	6.90124	0.00185551	0.00261335	AT2G30890.1	Cytochrome b561/ferric reductase transmembrane protein family	PF03188 - Eukaryotic cytochrome b561 (Cytochrom_B561) (1 of 14)
Pp3c1_29030	-1.91248	2.94e-81	1.86e-80	AT3G44620.1	protein tyrosine phosphatases;protein tyrosine phosphatases	PTHR11717:SF7 - LOW MOLECULAR WEIGHT PHOSPHOTYROSINE PROTEIN PHOSPHATASE (1 of 2)
Pp3c1_29050	1.51419	5.38e-06	8.7e-06	0	0	0
Pp3c1_29070	0.665103	1.31e-21	3.44e-21	AT2G19730.2	Ribosomal L28e protein family	K02903 - large subunit ribosomal protein L28e (RP-L28e, RPL28) (1 of 4)
Pp3c1_29090	-0.714676	3.08e-19	7.64e-19	AT2G43090.1	Aconitase/3-isopropylmalate dehydratase protein	K01704 - 3-isopropylmalate/(R)-2-methylmalate dehydratase small subunit (leuD) (1 of 2)
Pp3c1_29130	-2.48281	1.78e-17	4.23e-17	0	0	0
Pp3c1_29150	-1.68048	4.38e-17	1.03e-16	0	0	PTHR21074:SF0 - IQ AND UBIQUITIN-LIKE DOMAIN-CONTAINING PROTEIN (1 of 1)
Pp3c1_29160	-0.122928	0.0932102	0.113045	AT3G54190.1	Transducin/WD40 repeat-like superfamily protein	0
Pp3c1_29170	1.44374	3.27e-19	8.12e-19	AT4G25120.1	P-loop containing nucleoside triphosphate hydrolases superfamily protein	PTHR11070//PTHR11070:SF15 - UVRD / RECB / PCRA DNA HELICASE FAMILY MEMBER // SUBFAMILY NOT NAMED (1 of 1)
Pp3c1_29179	6.24891	1.88e-14	4.11e-14	0	0	0
Pp3c1_2920	2.45391	0.000363129	0.000533023	AT1G63440.1	heavy metal atpase 5	K17686 - Cu+-exporting ATPase (copA, ATP7) (1 of 9)
Pp3c1_29260	1.04858	1.47e-13	3.14e-13	AT4G12070.1	0	0
Pp3c1_29300	-3.87224	0	0	AT1G55020.1	lipoxygenase 1	K15718 - linoleate 9S-lipoxygenase (LOX1_5) (1 of 5)
Pp3c1_29330	8.81787	2.07e-76	1.23e-75	AT1G66340.1	Signal transduction histidine kinase, hybrid-type, ethylene sensor	PTHR24423//PTHR24423:SF561 - TWO-COMPONENT SENSOR HISTIDINE KINASE // SUBFAMILY NOT NAMED (1 of 3)
Pp3c1_29340	0.439468	0.706299	0.732943	AT1G55475.1	0	0
Pp3c1_29350	-0.43144	0.0558361	0.069395	0	0	0
Pp3c1_29360	0.261158	0.00598808	0.00810743	AT5G62910.1	RING/U-box superfamily protein	PTHR12603 - CCR4-NOT TRANSCRIPTION COMPLEX RELATED (1 of 4)
Pp3c1_29380	-1.68885	7.72e-24	2.13e-23	AT5G22320.1	Leucine-rich repeat (LRR) family protein	PTHR24365//PTHR24365:SF339 - TOLL-LIKE RECEPTOR // SUBFAMILY NOT NAMED (1 of 3)
Pp3c1_29390	-1.83157	7.09e-45	2.83e-44	AT4G26310.1	elongation factor P (EF-P) family protein	PTHR30053:SF1 - ELONGATION FACTOR P (EF-P) FAMILY PROTEIN (1 of 1)
Pp3c1_29420	-0.463777	2.86e-08	5.13e-08	AT5G53940.1	Yippee family putative zinc-binding protein	KOG3399 - Predicted Yippee-type zinc-binding protein (1 of 5)
Pp3c1_29440	0.606123	1.52e-20	3.89e-20	AT5G42220.1	Ubiquitin-like superfamily protein	PTHR15204 - SCYTHE/BAT3 (1 of 2)
Pp3c1_29460	1.01778	5.18e-39	1.9e-38	AT1G10500.1	chloroplast-localized ISCA-like protein	K13628 - iron-sulfur cluster assembly protein (iscA, ISCA1) (1 of 4)
Pp3c1_29470	-0.77903	5.85e-15	1.3e-14	AT5G11810.1	0	0
Pp3c1_29500	-6.4242	9.07e-06	1.45e-05	0	0	0
Pp3c1_29560	-0.589536	0.00216842	0.00303743	AT5G22780.1	Adaptor protein complex AP-2, alpha subunit	K11824 - AP-2 complex subunit alpha (AP2A) (1 of 3)
Pp3c1_29590	-0.845905	2.84e-11	5.68e-11	AT3G45770.1	Polyketide synthase, enoylreductase family protein	0
Pp3c1_2960	-1.84417	1.11e-29	3.44e-29	AT1G63440.1	heavy metal atpase 5	PF00122//PF00403//PF12710 - E1-E2 ATPase (E1-E2_ATPase) // Heavy-metal-associated domain (HMA) // haloacid dehalogenase-like hydrolase (HAD) (1 of 13)
Pp3c1_29600	-2.99042	9.03e-168	1.23e-166	AT1G56230.1	Protein of unknown function (DUF1399)	PF07173 - Protein of unknown function (DUF1399) (DUF1399) (1 of 7)
Pp3c1_29610	-0.737407	0.407069	0.449291	AT4G37680.1	heptahelical protein 4	PTHR20855:SF52 - ADIPONECTIN RECEPTOR PROTEIN (1 of 2)
Pp3c1_29630	1.86636	8.27e-05	0.00012603	AT2G01140.1	Aldolase superfamily protein	PTHR11627:SF8 - FRUCTOSE-BISPHOSPHATE ALDOLASE 3, CHLOROPLASTIC-RELATED (1 of 5)
Pp3c1_29650	6.40872	1.66e-30	5.24e-30	AT2G01140.1	Aldolase superfamily protein	PTHR11627:SF8 - FRUCTOSE-BISPHOSPHATE ALDOLASE 3, CHLOROPLASTIC-RELATED (1 of 5)
Pp3c1_29660	-0.208367	0.0140596	0.0184755	AT3G63460.1	transducin family protein / WD-40 repeat family protein	PTHR13923 - SEC31-RELATED PROTEIN (1 of 2)
Pp3c1_29700	-0.205779	0.578044	0.616339	AT1G55020.1	lipoxygenase 1	K15718 - linoleate 9S-lipoxygenase (LOX1_5) (1 of 5)
Pp3c1_29770	0.792624	3.21e-30	1.01e-29	AT5G59300.1	ubiquitin carrier protein 7	K10575 - ubiquitin-conjugating enzyme E2 G1 (UBE2G1, UBC7) (1 of 4)
Pp3c1_2980	1.2869	4.08e-13	8.63e-13	AT1G63440.1	heavy metal atpase 5	PF00122//PF00403//PF12710 - E1-E2 ATPase (E1-E2_ATPase) // Heavy-metal-associated domain (HMA) // haloacid dehalogenase-like hydrolase (HAD) (1 of 13)
Pp3c1_29810	3.25504	5.19e-205	9.3e-204	AT3G13050.1	Major facilitator superfamily protein	PTHR24064:SF245 - ORGANIC CATION/CARNITINE TRANSPORTER 7 (1 of 2)
Pp3c1_29830	-0.877863	0.262033	0.299259	AT3G21400.1	0	PTHR36759:SF1 - GENOMIC DNA, CHROMOSOME 3, P1 CLONE:MHC9 (1 of 1)
Pp3c1_29840	2.29656	8.69e-104	6.89e-103	AT5G22130.1	mannosyltransferase family protein	K05284 - phosphatidylinositol glycan, class M (PIGM) (1 of 1)
Pp3c1_29850	-1.8541	3.41e-12	7e-12	0	0	0
Pp3c1_29920	2.35462	1.63e-119	1.49e-118	AT5G10720.1	histidine kinase 5	PTHR24423:SF475 - HISTIDINE KINASE 5 (1 of 5)
Pp3c1_29960	2.75786	0.488317	0.529515	0	0	0
Pp3c1_29970	-0.443556	0.206608	0.239399	AT4G38040.1	Exostosin family protein	PTHR11062//PTHR11062:SF95 - EXOSTOSIN HEPARAN SULFATE GLYCOSYLTRANSFERASE -RELATED // SUBFAMILY NOT NAMED (1 of 5)
Pp3c1_3000	3.78326	1.09e-152	1.33e-151	AT1G72510.2	Protein of unknown function (DUF1677)	PF07911 - Protein of unknown function (DUF1677) (DUF1677) (1 of 4)
Pp3c1_30080	-0.340467	0.0531273	0.0661934	AT1G11360.1	Adenine nucleotide alpha hydrolases-like superfamily protein	PF00582 - Universal stress protein family (Usp) (1 of 18)
Pp3c1_30090	0.570838	1.49e-13	3.17e-13	AT5G46250.1	RNA-binding protein	PTHR22792:SF58 - LA-RELATED PROTEIN 6A (1 of 4)
Pp3c1_30120	0.713393	2.1e-20	5.38e-20	AT4G22260.1	Alternative oxidase family protein	1.10.3.11 - Ubiquinol oxidase (non-electrogenic) / Ubiquinol oxidase (1 of 4)
Pp3c1_30130	-1.45894	2.12e-27	6.29e-27	AT5G46250.1	RNA-binding protein	PTHR22792:SF58 - LA-RELATED PROTEIN 6A (1 of 4)
Pp3c1_30150	0.0313383	0.689796	0.718748	0	0	0
Pp3c1_30310	5.22323	7.68e-05	0.000117256	AT2G04842.1	threonyl-tRNA synthetase, putative / threonine--tRNA ligase, putative	6.1.1.3 - Threonine--tRNA ligase / Threonyl-tRNA synthetase (1 of 5)
Pp3c1_30350	-0.163491	0.0305574	0.038957	AT4G23440.1	Disease resistance protein (TIR-NBS class)	PF13676 - TIR domain (TIR_2) (1 of 9)
Pp3c1_30360	0.00713736	0.944741	0.95126	AT5G53350.1	CLP protease regulatory subunit X	K03544 - ATP-dependent Clp protease ATP-binding subunit ClpX (clpX, CLPX) (1 of 3)
Pp3c1_30380	-0.0498081	0.541506	0.580823	AT4G15415.2	Protein phosphatase 2A regulatory B subunit family protein	K11584 - serine/threonine-protein phosphatase 2A regulatory subunit B' (PPP2R5) (1 of 5)
Pp3c1_3040	-1.89053	1.28e-135	1.34e-134	AT5G19220.1	ADP glucose pyrophosphorylase large subunit 1	2.7.7.27 - Glucose-1-phosphate adenylyltransferase / ADP-glucose synthase (1 of 12)
Pp3c1_30400	-2.97385	4.52e-53	2.01e-52	AT4G01897.1	0	PF06108 - Protein of unknown function (DUF952) (DUF952) (1 of 1)
Pp3c1_30410	-2.82219	9.54e-17	2.22e-16	AT2G43570.1	chitinase, putative	PTHR22595//PTHR22595:SF58 - CHITINASE-RELATED // SUBFAMILY NOT NAMED (1 of 1)
Pp3c1_30428	-3.50851	5.07e-38	1.83e-37	0	0	0
Pp3c1_30500	5.15864	3.91e-106	3.17e-105	AT4G09960.1	K-box region and MADS-box transcription factor family protein	PTHR11945:SF173 - MADS-BOX FAMILY PROTEIN (1 of 8)
Pp3c1_30550	-7.36965	4.21e-07	7.19e-07	0	0	2.4.1.10 - Levansucrase / Sucrose 6-fructosyltransferase (1 of 2)
Pp3c1_30570	-6.26389	3.48e-17	8.21e-17	0	0	2.4.1.10 - Levansucrase / Sucrose 6-fructosyltransferase (1 of 2)
Pp3c1_30620	-3.081	3.11e-135	3.25e-134	AT3G19800.1	Protein of unknown function (DUF177)	PF02620 - Uncharacterized ACR, COG1399 (DUF177) (1 of 2)
Pp3c1_30630	-0.140486	0.108296	0.130356	AT3G17470.1	Ca2+-activated RelA/spot homolog	PTHR21262:SF12 - CA2+-ACTIVATED RELA/SPOT-LIKE PROTEIN (1 of 2)
Pp3c1_30640	0.609984	2.44e-17	5.77e-17	AT5G03555.1	permease, cytosine/purines, uracil, thiamine, allantoin family protein	K03457 - nucleobase:cation symporter-1, NCS1 family (TC.NCS1) (1 of 2)
Pp3c1_30660	-0.198019	0.165255	0.194143	AT5G28840.2	GDP-D-mannose 3\',5\'-epimerase	K10046 - GDP-D-mannose 3', 5'-epimerase (GME) (1 of 3)
Pp3c1_30723	2.17906	0.142001	0.168569	0	0	0
Pp3c1_30730	0.428396	1.96e-09	3.68e-09	AT5G59300.1	ubiquitin carrier protein 7	K10575 - ubiquitin-conjugating enzyme E2 G1 (UBE2G1, UBC7) (1 of 4)
Pp3c1_30760	0.720161	1.64e-07	2.85e-07	AT5G61210.1	soluble N-ethylmaleimide-sensitive factor adaptor protein 33	PTHR19305:SF8 - SYNAPTOSOMAL-ASSOCIATED PROTEIN-RELATED (1 of 1)
Pp3c1_30790	1.57399	3.23e-71	1.82e-70	0	0	0
Pp3c1_30870	2.35884	0.163982	0.19277	0	0	0
Pp3c1_30960	0.486233	1.58e-09	2.98e-09	AT3G12940.1	2-oxoglutarate (2OG) and Fe(II)-dependent oxygenase superfamily protein	0
Pp3c1_30970	-0.731703	5.11e-17	1.2e-16	AT3G27960.1	Tetratricopeptide repeat (TPR)-like superfamily protein	PTHR19959//PTHR19959:SF156 - KINESIN LIGHT CHAIN // SUBFAMILY NOT NAMED (1 of 2)
Pp3c1_30990	0.685592	6.25e-10	1.19e-09	AT4G31080.1	Protein of unknown function (DUF2296)	PTHR22166:SF12 - PROTEIN LUNAPARK (1 of 3)
Pp3c1_3100	4.73287	8.82e-18	2.11e-17	0	0	PF12947 - EGF domain (EGF_3) (1 of 2)
Pp3c1_31020	-3.87472	7.71e-64	3.95e-63	AT2G44300.1	Bifunctional inhibitor/lipid-transfer protein/seed storage 2S albumin superfamily protein	PF14368 - Probable lipid transfer (LTP_2) (1 of 63)
Pp3c1_31050	-0.00205325	0.984029	0.985883	AT3G61380.1	Phosphatidylinositol N-acetyglucosaminlytransferase subunit P-related	PTHR21726:SF30 - PHOSPHATIDYLINOSITOL N-ACETYGLUCOSAMINLYTRANSFERASE SUBUNIT P-LIKE PROTEIN (1 of 19)
Pp3c1_31068	6.4421	1.13e-08	2.06e-08
Pp3c1_31097	4.09912	1.44e-19	3.59e-19	0	0	0
Pp3c1_31111	-1.11249	0.746163	0.769606	0	0	0
Pp3c1_31160	0.590873	2.49e-06	4.09e-06	AT2G26890.1	DNAJ heat shock N-terminal domain-containing protein	K09533 - DnaJ homolog subfamily C member 13 (DNAJC13) (1 of 5)
Pp3c1_31190	2.50016	1.47e-112	1.26e-111	AT4G22140.2	PHD finger family protein / bromo-adjacent homology (BAH) domain-containing protein	1.14.11.27 - [Histone H3]-lysine-36 demethylase / JmjC domain-containing histone demethylase 1A (1 of 18)
Pp3c1_31210	5.33085	1.43e-05	2.26e-05	AT1G52870.2	Peroxisomal membrane 22 kDa (Mpv17/PMP22) family protein	PTHR11266:SF16 - PEROXISOMAL MEMBRANE (MPV17/PMP22) FAMILY PROTEIN (1 of 2)
Pp3c1_31230	-0.655931	6.46e-09	1.19e-08	AT2G02040.1	peptide transporter 2	PTHR11654:SF76 - PROTEIN NRT1/ PTR FAMILY 8.1-RELATED (1 of 14)
Pp3c1_31250	-0.547699	2.05e-07	3.54e-07	AT2G35320.1	EYES ABSENT homolog	PTHR10190 - EYES ABSENT (1 of 4)
Pp3c1_31280	-0.156739	0.0774545	0.0947912	AT5G64200.1	ortholog of human splicing factor SC35	PTHR23147//PTHR23147:SF9 - SERINE/ARGININE RICH SPLICING FACTOR // SUBFAMILY NOT NAMED (1 of 3)
Pp3c1_31300	1.0743	0.290019	0.328524	AT5G64200.1	ortholog of human splicing factor SC35	PTHR23147//PTHR23147:SF9 - SERINE/ARGININE RICH SPLICING FACTOR // SUBFAMILY NOT NAMED (1 of 3)
Pp3c1_31360	-0.178202	0.0743862	0.091218	AT1G21065.1	0	PTHR30615//PTHR30615:SF1 - UNCHARACTERIZED PROTEIN YJBQ-RELATED // SUBFAMILY NOT NAMED (1 of 1)
Pp3c1_31370	3.32128	2.58e-127	2.51e-126	AT2G38620.2	cyclin-dependent kinase B1;2	K07760 - cyclin-dependent kinase [EC:2.7.11.22] (CDK) (1 of 7)
Pp3c1_3140	-0.192686	0.0795734	0.0972649	AT5G24350.1	0	PTHR15922:SF2 - NEUROBLASTOMA-AMPLIFIED SEQUENCE (1 of 1)
Pp3c1_31401	0.145244	0.87333	0.886587	0	0	0
Pp3c1_31440	-4.27238	1.95e-135	2.05e-134	AT5G55980.1	serine-rich protein-related	PTHR33132:SF13 - SERINE-RICH PROTEIN-LIKE PROTEIN (1 of 9)
Pp3c1_31470	-1.16725	1.28e-09	2.43e-09	AT1G19485.2	Transducin/WD40 repeat-like superfamily protein	K15200 - general transcription factor 3C polypeptide 2 (GTF3C2) (1 of 1)
Pp3c1_3150	1.52041	7.5e-138	8.02e-137	AT5G42850.2	Thioredoxin superfamily protein	PTHR12452 - 42-9-9 PROTEIN-RELATED (1 of 1)
Pp3c1_31509	-7.65133	1.58e-09	2.98e-09	0	0	0
Pp3c1_31520	-2.38129	2.72e-22	7.29e-22	0	0	0
Pp3c1_31540	2.09176	4.91e-06	7.95e-06	AT5G19220.1	ADP glucose pyrophosphorylase large subunit 1	2.7.7.27 - Glucose-1-phosphate adenylyltransferase / ADP-glucose synthase (1 of 12)
Pp3c1_3160	0.65203	5.42e-18	1.31e-17	0	0	6.1.1.10 - Methionine--tRNA ligase / MetRS (1 of 7)
Pp3c1_31600	3.98059	0.146566	0.173602	0	0	0
Pp3c1_31610	0.801617	5.52e-17	1.29e-16	AT1G05630.1	Endonuclease/exonuclease/phosphatase family protein	3.1.3.86 - Phosphatidylinositol-3,4,5-trisphosphate 5-phosphatase / SHIP (1 of 3)
Pp3c1_31630	3.95126	1.68e-184	2.61e-183	AT4G34940.1	armadillo repeat only 1	PTHR23315:SF60 - ARMADILLO REPEAT ONLY 3 (1 of 4)
Pp3c1_31680	-4.60449	1.06e-53	4.78e-53	AT3G28345.1	ABC transporter family protein	PTHR24221:SF141 - ABC TRANSPORTER B FAMILY MEMBER 15-RELATED (1 of 3)
Pp3c1_3170	1.58622	1.54e-183	2.38e-182	AT1G26910.1	Ribosomal protein L16p/L10e family protein	K02866 - large subunit ribosomal protein L10e (RP-L10e, RPL10) (1 of 4)
Pp3c1_31720	3.10419	0.0274599	0.0351635	0	0	0
Pp3c1_31740	8.78123	1.49e-12	3.09e-12
Pp3c1_31750	2.05282	5.42e-10	1.04e-09	AT5G27490.1	Integral membrane Yip1 family protein	KOG3114 - Uncharacterized conserved protein (1 of 3)
Pp3c1_31760	2.44788	1.13e-25	3.24e-25	AT5G27490.1	Integral membrane Yip1 family protein	KOG3114 - Uncharacterized conserved protein (1 of 3)
Pp3c1_3180	0.462501	2.47e-07	4.26e-07	0	0	PF04755 - PAP_fibrillin (PAP_fibrillin) (1 of 15)
Pp3c1_31830	-1.43442	0.0651942	0.0805195	0	0	0
Pp3c1_31850	-3.10218	1.27e-14	2.79e-14	0	0	0
Pp3c1_31900	-0.974456	0.000115406	0.000174175	AT5G27540.1	MIRO-related GTP-ase 1	PF00071//PF08356 - Ras family (Ras) // EF hand associated (EF_assoc_2) (1 of 1)
Pp3c1_31910	-7.17463	0	0	AT5G05600.1	2-oxoglutarate (2OG) and Fe(II)-dependent oxygenase superfamily protein	1.14.11.9 - Flavanone 3-dioxygenase / Naringenin,2-oxoglutarate:oxygen oxidoreductase (3-hydroxylating) (1 of 11)
Pp3c1_31930	2.52173	3.34e-58	1.6e-57	AT1G22410.1	Class-II DAHP synthetase family protein	2.5.1.54 - 3-deoxy-7-phosphoheptulonate synthase / Phospho-2-oxo-3-deoxyheptonate aldolase (1 of 7)
Pp3c1_31940	6.38348	3.86e-14	8.38e-14	AT4G09110.1	RING/U-box superfamily protein	PTHR14155:SF188 - RING-FINGER DOMAIN-CONTAINING PROTEIN (1 of 2)
Pp3c1_31960	-0.0880835	0.498652	0.538953	AT2G34980.1	phosphatidylinositolglycan synthase family protein	K03859 - phosphatidylinositol glycan, class C (PIGC, GPI2) (1 of 1)
Pp3c1_31970	-2.58278	2.02e-38	7.33e-38	AT2G32170.1	S-adenosyl-L-methionine-dependent methyltransferases superfamily protein	PTHR12303:SF6 - UPF0586 PROTEIN C9ORF41 (1 of 2)
Pp3c1_31980	-1.51581	1.07e-23	2.93e-23	AT2G41350.1	0	K16584 - HAUS augmin-like complex subunit 1 (HAUS1) (1 of 1)
Pp3c1_3200	-0.0942026	0.357239	0.398668	0	0	PF11805 - Protein of unknown function (DUF3326) (DUF3326) (1 of 1)
Pp3c1_32020	-2.56007	3.12e-77	1.88e-76	AT2G33510.1	0	PTHR14791//PTHR14791:SF28 - BOMB/KIRA PROTEINS // SUBFAMILY NOT NAMED (1 of 11)
Pp3c1_32030	-1.85061	8.99e-15	1.99e-14	AT1G23820.1	spermidine synthase 1	PTHR11558:SF25 - SPERMINE SYNTHASE (1 of 3)
Pp3c1_32040	1.43596	3.66e-73	2.11e-72	AT1G71790.1	Subunits of heterodimeric actin filament capping protein Capz superfamily	K10365 - capping protein (actin filament) muscle Z-line, beta (CAPZB) (1 of 1)
Pp3c1_32060	1.90383	8.16e-63	4.13e-62	AT2G02860.1	sucrose transporter 2	K15378 - solute carrier family 45, member 1/2/4 (SLC45A1_2_4) (1 of 6)
Pp3c1_32070	-2.62629	2.43e-148	2.84e-147	AT1G05000.1	Phosphotyrosine protein phosphatases superfamily protein	K18045 - tyrosine-protein phosphatase SIW14 [EC:3.1.3.48] (SIW14, OCA3) (1 of 2)
Pp3c1_32090	2.71646	1.6e-168	2.19e-167	AT5G58270.1	ABC transporter of the mitochondrion 3	K05663 - mitochondrial ABC transporter ATM (ABC.ATM) (1 of 3)
Pp3c1_3210	-3.30633	5.78e-217	1.12e-215	AT5G45680.1	FK506-binding protein 13	PTHR10516:SF302 - PEPTIDYL-PROLYL CIS-TRANS ISOMERASE FKBP13, CHLOROPLASTIC (1 of 1)
Pp3c1_32120	0.785735	9.45e-15	2.09e-14	AT3G49650.1	P-loop containing nucleoside triphosphate hydrolases superfamily protein	PTHR24115:SF478 - KINESIN-LIKE PROTEIN (1 of 2)
Pp3c1_32170	0.406022	2.88e-06	4.72e-06	AT2G05630.1	Ubiquitin-like superfamily protein	PTHR10969:SF43 - AUTOPHAGY-RELATED PROTEIN 8A-RELATED (1 of 3)
Pp3c1_32190	1.02072	3.78e-25	1.08e-24	AT2G05630.2	Ubiquitin-like superfamily protein	K08341 - GABA(A) receptor-associated protein (GABARAP, ATG8, LC3) (1 of 7)
Pp3c1_3220	-0.738918	4.99e-07	8.48e-07	AT3G01790.2	Ribosomal protein L13 family protein	K02871 - large subunit ribosomal protein L13 (RP-L13, MRPL13, rplM) (1 of 4)
Pp3c1_32200	-3.5084	0	0	AT2G06520.1	photosystem II subunit X	PTHR34455:SF1 - EXPRESSED PROTEIN (1 of 4)
Pp3c1_32210	-0.0230654	0.806528	0.825464	0	0	0
Pp3c1_32220	2.63668	3.97e-127	3.87e-126	AT2G16070.2	plastid division2	PTHR33600:SF3 - PLASTID DIVISION PROTEIN PDV2 (1 of 6)
Pp3c1_32230	1.24979	0.000155666	0.000233173	AT1G72200.1	RING/U-box superfamily protein	PTHR14155:SF2 - RING-H2 FINGER PROTEIN ATL60 (1 of 9)
Pp3c1_32260	-1.12846	6.39e-26	1.84e-25	AT5G13300.1	ARF GTPase-activating protein	PTHR23180:SF284 - ADP-RIBOSYLATION FACTOR GTPASE-ACTIVATING PROTEIN AGD3 (1 of 2)
Pp3c1_32280	-3.08406	0	0	AT2G21130.1	Cyclophilin-like peptidyl-prolyl cis-trans isomerase family protein	KOG0865 - Cyclophilin type peptidyl-prolyl cis-trans isomerase (1 of 9)
Pp3c1_3230	-0.146579	0.0390469	0.0492656	AT1G52980.1	GTP-binding family protein	K14537 - nuclear GTP-binding protein (NUG2, GNL2) (1 of 1)
Pp3c1_32300	0.516048	4.52e-10	8.68e-10	AT4G35800.1	RNA polymerase II large subunit	K03006 - DNA-directed RNA polymerase II subunit RPB1 (RPB1, POLR2A) (1 of 4)
Pp3c1_32310	-0.302989	6.07e-07	1.03e-06	AT3G53740.2	Ribosomal protein L36e family protein	K02920 - large subunit ribosomal protein L36e (RP-L36e, RPL36) (1 of 3)
Pp3c1_32320	-3.60853	1.47e-87	9.94e-87	AT5G23290.1	prefoldin 5	K04797 - prefoldin alpha subunit (pfdA, PFDN5) (1 of 1)
Pp3c1_32330	-0.38887	0.0362484	0.0458653	AT1G30825.1	Arp2/3 complex, 34 kD subunit p34-Arc	K05758 - actin related protein 2/3 complex, subunit 2 (ARPC2) (1 of 2)
Pp3c1_32340	6.70837	2.66e-15	5.96e-15	AT1G31130.1		PTHR33133:SF5 - EXPRESSED PROTEIN (1 of 5)
Pp3c1_32350	-2.39212	0.0319582	0.0406496	0	0	0
Pp3c1_32390	-6.27364	1.37e-39	5.09e-39	0	0	0
Pp3c1_32410	-0.28267	0.00734306	0.00987436	AT1G26740.1	Ribosomal L32p protein family	K02911 - large subunit ribosomal protein L32 (RP-L32, MRPL32, rpmF) (1 of 1)
Pp3c1_32420	-1.23913	0.000514577	0.000748943	AT5G05920.1	deoxyhypusine synthase	2.5.1.46 - Deoxyhypusine synthase / Spermidine dehydrogenase (1 of 2)
Pp3c1_32440	-0.636358	0.0181112	0.0235755	AT2G36450.1	Integrase-type DNA-binding superfamily protein	PF00847//PF13912 - AP2 domain (AP2) // C2H2-type zinc finger (zf-C2H2_6) (1 of 2)
Pp3c1_32449	5.17979	7.54e-05	0.000115193	0	0	0
Pp3c1_32480	0.567818	6.92e-14	1.49e-13	AT5G16820.2	heat shock factor 3	K09419 - heat shock transcription factor, other eukaryote (HSFF) (1 of 3)
Pp3c1_32490	-0.192498	0.000468041	0.000682956	AT4G18100.1	Ribosomal protein L32e	K02912 - large subunit ribosomal protein L32e (RP-L32e, RPL32) (1 of 5)
Pp3c1_32509	-2.33521	0.559415	0.598263	0	0	0
Pp3c1_32520	-0.161987	0.3459	0.387188	AT1G17110.2	ubiquitin-specific protease 15	PTHR12298//PTHR12298:SF7 - PCDC2 PROGRAMMED CELL DEATH PROTEIN 2 -RELATED // SUBFAMILY NOT NAMED (1 of 1)
Pp3c1_32540	-0.108973	0.683389	0.712506	AT1G77280.1	Protein kinase protein with adenine nucleotide alpha hydrolases-like domain	PTHR27001:SF44 - ADENINE NUCLEOTIDE ALPHA HYDROLASES-DOMAIN CONTAINING PROTEIN KINASE (1 of 7)
Pp3c1_32560	-0.0332074	0.669184	0.699585	AT1G71310.1	cobalt ion binding	0
Pp3c1_32570	1.28632	2.08e-07	3.59e-07	AT1G66430.1	pfkB-like carbohydrate kinase family protein	K00847 - fructokinase (E2.7.1.4, scrK) (1 of 8)
Pp3c1_32590	1.76311	7.71e-75	4.52e-74	AT4G10760.1	mRNAadenosine methylase	K05925 - mRNA (2'-O-methyladenosine-N6-)-methyltransferase [EC:2.1.1.62] (METTL3_14) (1 of 1)
Pp3c1_3260	-2.11574	1.63e-48	6.84e-48	AT5G52250.1	Transducin/WD40 repeat-like superfamily protein	KOG0279//KOG0313 - G protein beta subunit-like protein // Microtubule binding protein YTM1 (contains WD40 repeats) (1 of 1)
Pp3c1_32600	2.1606	3.27e-21	8.51e-21	AT1G76250.1	0	0
Pp3c1_32690	-4.20309	0.252522	0.289225	0	0	0
Pp3c1_32730	0.320687	0.0677566	0.0834775	AT5G35750.1	histidine kinase 2	PF00072//PF02518 - Response regulator receiver domain (Response_reg) // Histidine kinase-, DNA gyrase B-, and HSP90-like ATPase (HATPase_c) (1 of 3)
Pp3c1_32740	-1.55923	3e-63	1.53e-62	AT5G53860.2	embryo defective 2737	PTHR36404:SF1 - PROTEIN EMBRYO DEFECTIVE 2737 (1 of 1)
Pp3c1_32750	-1.41528	3.81e-23	1.04e-22	AT4G14240.1	CBS domain-containing protein with a domain of unknown function (DUF21)	K16302 - metal transporter CNNM (CNNM) (1 of 5)
Pp3c1_32760	-2.03299	1.61e-66	8.55e-66	AT5G39520.1	Protein of unknown function (DUF1997)	PF09366 - Protein of unknown function (DUF1997) (DUF1997) (1 of 7)
Pp3c1_32770	0.137268	0.096467	0.116846	AT5G65200.1	plant U-box 38	PTHR23315:SF98 - U-BOX DOMAIN-CONTAINING PROTEIN 38-RELATED (1 of 1)
Pp3c1_32779	5.08683	0.0131065	0.017277	0	0	0
Pp3c1_3280	3.2792	4.72e-52	2.08e-51	AT5G52810.1	NAD(P)-binding Rossmann-fold superfamily protein	PTHR13812 - ORNITHINE CYCLODEAMINASE-RELATED (1 of 4)
Pp3c1_32810	1.12229	2.53e-31	8.1e-31	AT5G41940.1	Ypt/Rab-GAP domain of gyp1p superfamily protein	PTHR22957:SF293 - GTPASE ACTIVATOR PROTEIN OF RAB-LIKE SMALL GTPASES-LIKE PROTEIN (1 of 2)
Pp3c1_32820	-0.206879	0.0591274	0.0733103	AT3G58170.1	BET1P/SFT1P-like protein 14A	K08504 - blocked early in transport 1 (BET1) (1 of 2)
Pp3c1_32835	2.09657	0.1711	0.200694	AT1G22850.1	SNARE associated Golgi protein family	0
Pp3c1_32850	0.646827	8.85e-05	0.000134647	AT2G01830.2	CHASE domain containing histidine kinase protein	PF00072//PF02518 - Response regulator receiver domain (Response_reg) // Histidine kinase-, DNA gyrase B-, and HSP90-like ATPase (HATPase_c) (1 of 3)
Pp3c1_32870	-0.903377	4.09e-09	7.58e-09	AT2G07690.1	Minichromosome maintenance (MCM2/3/5) family protein	K02209 - DNA replication licensing factor MCM5 (MCM5, CDC46) (1 of 1)
Pp3c1_32890	0.260207	0.861261	0.875603	0	0	0
Pp3c1_3291	10.4555	2.7e-78	1.65e-77
Pp3c1_32910	-2.4495	2.01e-219	3.96e-218	AT3G22200.2	Pyridoxal phosphate (PLP)-dependent transferases superfamily protein	2.6.1.96 - 4-aminobutyrate--pyruvate transaminase / Gamma-aminobutyric acid pyruvate transaminase (1 of 1)
Pp3c1_32920	-0.398208	4.25e-06	6.9e-06	AT2G02390.1	glutathione S-transferase zeta 1	5.2.1.2 - Maleylacetoacetate isomerase / Maleylacetone isomerase (1 of 1)
Pp3c1_32940	5.45597	1.67e-05	2.63e-05	AT3G17340.2	ARM repeat superfamily protein	PTHR10997:SF29 - ARM REPEAT SUPERFAMILY PROTEIN (1 of 5)
Pp3c1_32943	-0.218105	0.728583	0.753494	AT3G17340.1	ARM repeat superfamily protein	0
Pp3c1_32960	-3.5846	2.3e-303	7.6e-302	AT3G53180.1	glutamate-ammonia ligases;catalytics;glutamate-ammonia ligases	PTHR20852:SF16 - TYPE-1 GLUTAMINE SYNTHETASE 1 (1 of 4)
Pp3c1_32995	4.20103	1.76e-44	7.01e-44	AT1G05470.1	DNAse I-like superfamily protein	0
Pp3c1_3300	1.70908	1.64e-182	2.51e-181	AT4G24570.1	dicarboxylate carrier 2	K15104 - solute carrier family 25 (mitochondrial oxoglutarate transporter), member 11 (SLC25A11, OGC) (1 of 7)
Pp3c1_33010	1.25684	6.84e-07	1.16e-06	0	0	0
Pp3c1_33030	0.962471	1.26e-40	4.76e-40	0	0	PF01476 - LysM domain (LysM) (1 of 26)
Pp3c1_33050	0.0772176	0.45224	0.494112	AT3G52520.1	0	0
Pp3c1_33070	-4.45282	1.96e-97	1.47e-96	AT5G24800.1	basic leucine zipper 9	PTHR22952:SF90 - BASIC LEUCINE ZIPPER 63 (1 of 12)
Pp3c1_33080	-4.19278	8.6e-116	7.61e-115	AT5G24800.1	basic leucine zipper 9	PTHR22952:SF90 - BASIC LEUCINE ZIPPER 63 (1 of 12)
Pp3c1_3310	-1.33218	1.77e-35	6.12e-35	AT1G16320.1	Uncharacterized conserved protein (DUF2358)	PTHR22750 - G-PROTEIN COUPLED RECEPTOR (1 of 3)
Pp3c1_33100	-0.63102	5.23e-14	1.13e-13	AT1G04880.1	HMG (high mobility group) box protein with ARID/BRIGHT DNA-binding domain	PTHR13711:SF202 - HIGH MOBILITY GROUP B PROTEIN 10-RELATED (1 of 2)
Pp3c1_33110	1.27854	0.0993706	0.120193	0	0	0
Pp3c1_33113	0.645338	0.190716	0.222123	0	0	0
Pp3c1_33120	-1.69366	5.54e-62	2.78e-61	AT5G47680.1	0	2.1.1.221 - tRNA (guanine(9)-N(1))-methyltransferase / tRNA m(1)G(9)-methyltransferase (1 of 2)
Pp3c1_33130	-1.96042	7.82e-11	1.54e-10	AT4G13710.1	Pectin lyase-like superfamily protein	K01728 - pectate lyase (pel) (1 of 23)
Pp3c1_33150	0.0142167	0.839988	0.856341	AT4G24830.1	arginosuccinate synthase family	K01940 - argininosuccinate synthase (argG, ASS1) (1 of 1)
Pp3c1_33180	-0.587167	0.214269	0.247772	0	0	0
Pp3c1_33190	-0.139709	0.0582597	0.0722645	AT3G05625.1	Tetratricopeptide repeat (TPR)-like superfamily protein	PF13414 - TPR repeat (TPR_11) (1 of 80)
Pp3c1_33220	-0.846479	8.5e-14	1.83e-13	0	0	0
Pp3c1_33240	6.65635	1.05e-05	1.67e-05
Pp3c1_33250	5.02011	0.0169827	0.0221706	0	0	0
Pp3c1_33270	6.29354	2.39e-39	8.81e-39	AT1G68920.2	basic helix-loop-helix (bHLH) DNA-binding superfamily protein	PTHR12565//PTHR12565:SF126 - STEROL REGULATORY ELEMENT-BINDING PROTEIN // SUBFAMILY NOT NAMED (1 of 10)
Pp3c1_33300	-1.24221	5.87e-16	1.34e-15	AT3G43590.1	zinc knuckle (CCHC-type) family protein	PTHR23002//PTHR23002:SF69 - ZINC FINGER CCHC DOMAIN CONTAINING PROTEIN // SUBFAMILY NOT NAMED (1 of 2)
Pp3c1_33320	2.00689	1.1e-47	4.56e-47	AT1G55340.1	Protein of unknown function (DUF1639)	PF07797 - Protein of unknown function (DUF1639) (DUF1639) (1 of 9)
Pp3c1_33330	9.03662	1.3e-12	2.71e-12
Pp3c1_33340	2.44985	1.57e-199	2.71e-198	AT2G26710.1	Cytochrome P450 superfamily protein	K15639 - PHYB activation tagged suppressor 1 (CYP734A1, BAS1) (1 of 1)
Pp3c1_33350	0.973114	1.05e-21	2.76e-21	AT1G48840.1	Plant protein of unknown function (DUF639)	PTHR31860:SF6 - GENOMIC DNA, CHROMOSOME 3, P1 CLONE: MYF24 (1 of 4)
Pp3c1_33360	0.630686	1.85e-16	4.28e-16	AT3G10970.2	Haloacid dehalogenase-like hydrolase (HAD) superfamily protein	PTHR18901:SF29 - HALOACID DEHALOGENASE-LIKE HYDROLASE (1 of 1)
Pp3c1_33380	-1.57926	3.01e-28	9.12e-28	AT4G02900.1	ERD (early-responsive to dehydration stress) family protein	PTHR13018:SF47 - ERD (EARLY-RESPONSIVE TO DEHYDRATION STRESS) FAMILY PROTEIN-RELATED (1 of 7)
Pp3c1_3340	0.648773	1.27e-13	2.71e-13	AT3G57300.1	INO80 ortholog	K11665 - DNA helicase INO80 [EC:3.6.4.12] (INO80, INOC1) (1 of 1)
Pp3c1_33410	0.294798	0.000483547	0.00070498	AT1G23330.1	alpha/beta-Hydrolases superfamily protein	PTHR34043:SF1 - ALPHA/BETA-HYDROLASES SUPERFAMILY PROTEIN (1 of 4)
Pp3c1_33430	1.48523	2.02e-145	2.31e-144	AT5G16440.1	isopentenyl diphosphate isomerase 1	5.3.3.2 - Isopentenyl-diphosphate Delta-isomerase / Methylbutenylpyrophosphate isomerase (1 of 1)
Pp3c1_33440	-0.756834	1.03e-12	2.14e-12	AT5G57930.2	Arabidopsis thaliana protein of unknown function (DUF794)	PTHR10388:SF15 - APO PROTEIN 2, CHLOROPLASTIC (1 of 1)
Pp3c1_33450	0.725945	1.3e-13	2.79e-13	AT5G14105.1	0	0
Pp3c1_33460	0.566959	0.000220227	0.000327216	AT4G02280.1	sucrose synthase 3	2.4.1.13 - Sucrose synthase / Uridine diphosphoglucose-fructose glucosyltransferase (1 of 4)
Pp3c1_33470	1.16214	1.27e-87	8.56e-87	AT5G05200.1	Protein kinase superfamily protein	PTHR10566//PTHR10566:SF41 - CHAPERONE-ACTIVITY OF BC1 COMPLEX CABC1 -RELATED // SUBFAMILY NOT NAMED (1 of 1)
Pp3c1_33480	0.116891	0.152137	0.179658	AT5G60790.1	ABC transporter family protein	PTHR19211//PTHR19211:SF56 - ATP-BINDING TRANSPORT PROTEIN-RELATED // SUBFAMILY NOT NAMED (1 of 1)
Pp3c1_33500	-4.75326	0	0	AT1G07180.1	alternative NAD(P)H dehydrogenase 1	K17871 - NADH:ubiquinone reductase (non-electrogenic) (ndh1) (1 of 5)
Pp3c1_33518	9.42051	2.63e-13	5.58e-13
Pp3c1_33530	0.291011	0.00119235	0.00169903	AT3G57890.1	Tubulin binding cofactor C domain-containing protein	K16810 - TBCC domain-containing protein 1 (TBCCD1) (1 of 4)
Pp3c1_33540	1.04496	2.24e-05	3.51e-05	AT3G07810.2	RNA-binding (RRM/RBD/RNP motifs) family protein	KOG0106//KOG0131 - Alternative splicing factor SRp55/B52/SRp75 (RRM superfamily) // Splicing factor 3b, subunit 4 (1 of 5)
Pp3c1_33590	6.12014	3.89e-07	6.65e-07	0	0	0
Pp3c1_33600	-0.883066	0.00029484	0.000434731	AT3G07810.1	RNA-binding (RRM/RBD/RNP motifs) family protein	KOG0106//KOG0131 - Alternative splicing factor SRp55/B52/SRp75 (RRM superfamily) // Splicing factor 3b, subunit 4 (1 of 5)
Pp3c1_33660	4.88571	1.16e-05	1.84e-05	AT1G71250.1	GDSL-like Lipase/Acylhydrolase superfamily protein	PTHR22835//PTHR22835:SF267 - ZINC FINGER FYVE DOMAIN CONTAINING PROTEIN // SUBFAMILY NOT NAMED (1 of 3)
Pp3c1_33670	10.585	1.66e-24	4.63e-24	AT1G71250.1	GDSL-like Lipase/Acylhydrolase superfamily protein	3.1.1.3 - Triacylglycerol lipase / Triglyceride lipase (1 of 68)
Pp3c1_33710	1.87955	1.22e-51	5.33e-51	AT3G26440.1	Protein of unknown function (DUF707)	PF05212 - Protein of unknown function (DUF707) (DUF707) (1 of 11)
Pp3c1_33730	4.50335	4.05e-142	4.5e-141	AT5G65660.1	hydroxyproline-rich glycoprotein family protein	0
Pp3c1_33770	-0.14751	0.115614	0.138649	AT1G77300.1	histone methyltransferases(H3-K4 specific);histone methyltransferases(H3-K36 specific)	PTHR22884:SF276 - HISTONE-LYSINE N-METHYLTRANSFERASE, H3 LYSINE-36 SPECIFIC (1 of 2)
Pp3c1_33790	1.12635	1.32e-58	6.33e-58	AT5G60790.1	ABC transporter family protein	K06185 - ATP-binding cassette, subfamily F, member 2 (ABCF2) (1 of 3)
Pp3c1_3380	-0.707718	1.01e-07	1.77e-07	AT4G32690.1	hemoglobin 3	PF01152 - Bacterial-like globin (Bac_globin) (1 of 3)
Pp3c1_33830	-3.69816	2.61e-39	9.61e-39	AT4G24140.1	alpha/beta-Hydrolases superfamily protein	3.8.1.5 - Haloalkane dehalogenase / 1-chlorohexane halidohydrolase (1 of 8)
Pp3c1_33890	2.87935	2.82e-132	2.88e-131	AT1G12480.1	C4-dicarboxylate transporter/malic acid transport protein	PTHR31269:SF11 - GUARD CELL S-TYPE ANION CHANNEL SLAC1 (1 of 4)
Pp3c1_3390	-4.38423	0.0696661	0.0857109	0	0	0
Pp3c1_33900	-0.0897323	0.171972	0.201648	AT2G22010.1	related to KPC1	K12169 - Kip1 ubiquitination-promoting complex protein 1 [EC:6.3.2.19] (KPC1, RNF123) (1 of 3)
Pp3c1_33960	-2.87422	0.146955	0.174045	0	0	0
Pp3c1_33980	2.30627	4.44e-31	1.42e-30	0	0	0
Pp3c1_34000	-4.25426	8.66e-105	6.94e-104	AT2G45260.1	Plant protein of unknown function (DUF641)	PTHR31161:SF2 - SEC1/MUNC18-LIKE (SM) FAMILY PROTEIN (1 of 15)
Pp3c1_34020	-0.756039	8.77e-20	2.21e-19	AT2G03210.1	fucosyltransferase 2	2.4.1.69 - Galactoside 2-alpha-L-fucosyltransferase / Secretor-type beta-galactoside alpha-1->2 fucosyltransferase (1 of 9)
Pp3c1_34050	-0.201973	0.00606545	0.00820845	AT1G12400.1	Nucleotide excision repair, TFIIH, subunit TTDA	K10845 - TFIIH basal transcription factor complex TTD-A subunit (TTDA, GTF2H5, TFB5) (1 of 1)
Pp3c1_34070	0.761282	0.0564549	0.0701167	AT1G79470.1	Aldolase-type TIM barrel family protein	K00088 - IMP dehydrogenase (guaB) (1 of 3)
Pp3c1_34100	0.33594	0.881897	0.894758	AT5G37510.1	NADH-ubiquinone dehydrogenase, mitochondrial, putative	K03934 - NADH dehydrogenase (ubiquinone) Fe-S protein 1 (NDUFS1) (1 of 4)
Pp3c1_34110	0.409009	0.907778	0.918214	AT5G37510.1	NADH-ubiquinone dehydrogenase, mitochondrial, putative	K03934 - NADH dehydrogenase (ubiquinone) Fe-S protein 1 (NDUFS1) (1 of 4)
Pp3c1_34170	1.39053	0.0798774	0.0976117	AT1G79470.1	Aldolase-type TIM barrel family protein	K00088 - IMP dehydrogenase (guaB) (1 of 3)
Pp3c1_34190	3.61656	5.8e-180	8.66e-179	AT1G26760.1	SET domain protein 35	KOG4234 - TPR repeat-containing protein (1 of 3)
Pp3c1_34210	-9.08646	1.74e-172	2.48e-171	AT1G15820.1	light harvesting complex photosystem II subunit 6	K08917 - light-harvesting complex II chlorophyll a/b binding protein 6 (LHCB6) (1 of 2)
Pp3c1_34240	-6.92623	0	0	AT1G15820.1	light harvesting complex photosystem II subunit 6	K08917 - light-harvesting complex II chlorophyll a/b binding protein 6 (LHCB6) (1 of 2)
Pp3c1_34260	1.99821	3.73e-12	7.65e-12	AT3G59910.1	Ankyrin repeat family protein	PTHR36024:SF1 - ANKYRIN REPEAT PROTEIN SKIP35 (1 of 8)
Pp3c1_34310	0.920725	7.44e-25	2.1e-24	0	0	PF13837 - Myb/SANT-like DNA-binding domain (Myb_DNA-bind_4) (1 of 53)
Pp3c1_34380	-0.265752	0.00551837	0.00749649	AT3G06680.1	Ribosomal L29e protein family	K02905 - large subunit ribosomal protein L29e (RP-L29e, RPL29) (1 of 3)
Pp3c1_34390	-0.25202	0.0149883	0.0196592	AT2G19740.1	Ribosomal protein L31e family protein	K02910 - large subunit ribosomal protein L31e (RP-L31e, RPL31) (1 of 5)
Pp3c1_3440	0.631877	7.1e-10	1.35e-09	0	0	0
Pp3c1_34400	-1.99617	4.63e-96	3.41e-95	AT4G01690.1	Flavin containing amine oxidoreductase family	1.3.3.4 - Protoporphyrinogen oxidase / Protoporphyrinogenase (1 of 2)
Pp3c1_34410	-1.61803	4.56e-22	1.21e-21	AT1G71980.1	Protease-associated (PA) RING/U-box zinc finger family protein	PTHR22765//PTHR22765:SF46 - RING FINGER AND PROTEASE ASSOCIATED DOMAIN-CONTAINING // SUBFAMILY NOT NAMED (1 of 1)
Pp3c1_34520	-2.24824	2.85e-13	6.05e-13	0	0	0
Pp3c1_34530	-3.68732	5.52e-08	9.8e-08	AT2G45260.1	Plant protein of unknown function (DUF641)	PTHR31161:SF2 - SEC1/MUNC18-LIKE (SM) FAMILY PROTEIN (1 of 15)
Pp3c1_34560	-2.40634	0.0414727	0.0521586	AT3G61320.1	Bestrophin-like protein	PF01062 - Bestrophin, RFP-TM, chloride channel (Bestrophin) (1 of 12)
Pp3c1_34580	2.14159	0.594019	0.630592	0	0	0
Pp3c1_34600	2.08799	0.431008	0.472948	AT3G61320.1	Bestrophin-like protein	PF01062 - Bestrophin, RFP-TM, chloride channel (Bestrophin) (1 of 12)
Pp3c1_34670	0.95778	0.80177	0.82098	AT1G08110.1	lactoylglutathione lyase family protein / glyoxalase I family protein	PTHR10374:SF8 - LACTOYLGLUTATHIONE LYASE (1 of 4)
Pp3c1_34680	-4.47052	7.52e-56	3.48e-55	AT1G10680.1	P-glycoprotein 10	PTHR24221:SF235 - ABC TRANSPORTER B FAMILY MEMBER 13-RELATED (1 of 3)
Pp3c1_3480	-0.500972	3.78e-18	9.15e-18	AT3G05590.1	ribosomal protein L18	K02883 - large subunit ribosomal protein L18e (RP-L18e, RPL18) (1 of 5)
Pp3c1_34800	-0.838561	5.2e-14	1.13e-13	AT4G23100.1	glutamate-cysteine ligase	6.3.2.2 - Glutamate--cysteine ligase / Gamma-glutamylcysteine synthetase (1 of 3)
Pp3c1_34820	-1.19819	3.99e-17	9.39e-17	AT1G44900.1	minichromosome maintenance (MCM2/3/5) family protein	K02540 - DNA replication licensing factor MCM2 (MCM2) (1 of 1)
Pp3c1_34830	0.614643	5.3e-09	9.78e-09	AT3G05170.1	Phosphoglycerate mutase family protein	PTHR23029:SF18 - F7G19.18 PROTEIN (1 of 2)
Pp3c1_34880	-3.44016	2.97e-88	2.03e-87	AT5G58470.2	TBP-associated factor 15B	PTHR12999:SF7 - ZINC FINGER RAN-BINDING DOMAIN-CONTAINING PROTEIN 2 (1 of 4)
Pp3c1_34890	2.48168	2.97e-12	6.1e-12	0	0	PTHR13929:SF0 - UBIA PRENYLTRANSFERASE DOMAIN-CONTAINING PROTEIN 1 (1 of 1)
Pp3c1_3490	-1.60356	1.36e-17	3.25e-17	0	0	0
Pp3c1_34950	-2.17278	1.01e-126	9.81e-126	AT2G40000.1	ortholog of sugar beet HS1 PRO-1 2	PF07014 - Hs1pro-1 protein C-terminus (Hs1pro-1_C) (1 of 6)
Pp3c1_3500	0.223395	0.000380499	0.000557733	AT4G08620.1	sulphate transporter 1;1	K17470 - sulfate transporter 1, high-affinity (SULTR1) (1 of 3)
Pp3c1_35010	-1.87722	4.31e-45	1.73e-44	AT3G26950.1	0	0
Pp3c1_35100	-0.438679	0.26987	0.307446	AT1G04680.1	Pectin lyase-like superfamily protein	K01728 - pectate lyase (pel) (1 of 23)
Pp3c1_35120	-0.970769	6.12e-23	1.66e-22	AT1G29660.1	GDSL-like Lipase/Acylhydrolase superfamily protein	3.1.1.3 - Triacylglycerol lipase / Triglyceride lipase (1 of 68)
Pp3c1_35130	-0.313214	5.18e-05	7.98e-05	0	0	0
Pp3c1_35131	-0.929465	0.309917	0.349641	0	0	0
Pp3c1_35160	-1.06583	4.9e-29	1.51e-28	AT1G10150.1	Carbohydrate-binding protein	PTHR21477:SF12 - CF9 PROTEIN-RELATED (1 of 2)
Pp3c1_35170	-1.46464	4.82e-74	2.8e-73	AT4G17300.1	Class II aminoacyl-tRNA and biotin synthetases superfamily protein	PTHR22594:SF6 - ASPARAGINE--TRNA LIGASE, MITOCHONDRIAL (1 of 1)
Pp3c1_35180	0.373593	4.01e-07	6.85e-07	AT2G47210.1	myb-like transcription factor family protein	K11324 - DNA methyltransferase 1-associated protein 1 (DMAP1, SWC4, EAF2) (1 of 1)
Pp3c1_3520	3.06765	5.82e-247	1.38e-245	0	0	PTHR33159:SF2 - RPM1-INTERACTING PROTEIN 4 (RIN4) FAMILY PROTEIN (1 of 10)
Pp3c1_35220	-5.00132	2.03e-124	1.93e-123	AT2G35270.1	Predicted AT-hook DNA-binding family protein	PF03479 - Domain of unknown function (DUF296) (DUF296) (1 of 13)
Pp3c1_35228	1.65872	1.13e-08	2.05e-08	0	0	0
Pp3c1_35260	0.501911	9.82e-10	1.87e-09	AT5G10490.1	MSCS-like 2	K16052 - MscS family membrane protein (ynaI, mscMJ, MSL) (1 of 7)
Pp3c1_35310	0.362968	0.0209117	0.0270885	AT5G19400.2	Telomerase activating protein Est1	PTHR15696 - SMG-7 SUPPRESSOR WITH MORPHOLOGICAL EFFECT ON GENITALIA PROTEIN 7 (1 of 3)
Pp3c1_35321	2.02814	2.16e-06	3.56e-06	0	0	0
Pp3c1_35330	-0.269795	0.0133626	0.017601	0	0	0
Pp3c1_35350	-0.129911	0.312942	0.352787	AT5G52820.1	WD-40 repeat family protein / notchless protein, putative	K14855 - ribosome assembly protein 4 (RSA4, NLE1) (1 of 1)
Pp3c1_35360	-1.65972	1.13e-26	3.31e-26	AT5G60590.2	DHBP synthase RibB-like alpha/beta domain	PTHR17490 - SUA5 (1 of 2)
Pp3c1_35390	-0.83774	5.2e-15	1.16e-14	AT2G40650.1	PRP38 family protein	K12849 - pre-mRNA-splicing factor 38A (PRPF38A) (1 of 1)
Pp3c1_3540	7.34914	3.25e-164	4.32e-163
Pp3c1_35400	0.863405	0.000105452	0.000159544	AT5G27720.1	Small nuclear ribonucleoprotein family protein	KOG3448//KOG3482 - Predicted snRNP core protein // Small nuclear ribonucleoprotein (snRNP) SMF (1 of 1)
Pp3c1_35410	-1.85673	7.72e-63	3.91e-62	AT2G41370.1	Ankyrin repeat family protein / BTB/POZ domain-containing protein	K14508 - regulatory protein NPR1 (NPR1) (1 of 4)
Pp3c1_35460	-0.466358	0.000923603	0.00132492	AT4G18950.1	Integrin-linked protein kinase family	PF00069//PF13857 - Protein kinase domain (Pkinase) // Ankyrin repeats (many copies) (Ank_5) (1 of 1)
Pp3c1_35560	-0.528266	0.0011841	0.00168758	AT4G25835.1	P-loop containing nucleoside triphosphate hydrolases superfamily protein	K08900 - mitochondrial chaperone BCS1 (BCS1) (1 of 6)
Pp3c1_35610	1.89958	0.00144149	0.00204237	AT4G25835.1	P-loop containing nucleoside triphosphate hydrolases superfamily protein	K08900 - mitochondrial chaperone BCS1 (BCS1) (1 of 6)
Pp3c1_35630	2.4134	1.09e-259	2.77e-258	AT1G16780.1	Inorganic H pyrophosphatase family protein	PTHR31998:SF11 - PYROPHOSPHATE-ENERGIZED MEMBRANE PROTON PUMP 2-RELATED (1 of 2)
Pp3c1_35640	4.09843	9.29e-14	2e-13	0	0	0
Pp3c1_35660	-0.623819	6.07e-16	1.38e-15	AT1G17880.1	basic transcription factor 3	K01527 - nascent polypeptide-associated complex subunit beta (EGD1, BTF3) (1 of 5)
Pp3c1_35675	2.91634	7.38e-29	2.26e-28	0	0	0
Pp3c1_35690	1.09082	4.93e-14	1.07e-13	AT3G08800.1	ARM repeat superfamily protein	K13141 - integrator complex subunit 4 (INTS4) (1 of 1)
Pp3c1_35700	-0.988203	1.19e-23	3.27e-23	AT3G49430.2	SER/ARG-rich protein 34A	KOG0105 - Alternative splicing factor ASF/SF2 (RRM superfamily) (1 of 4)
Pp3c1_35760	-1.53704	5.29e-65	2.76e-64	AT4G19110.2	Protein kinase superfamily protein	K08829 - male germ cell-associated kinase [EC:2.7.11.22] (MAK) (1 of 4)
Pp3c1_35770	-1.15463	4.38e-60	2.13e-59	AT1G48410.1	Stabilizer of iron transporter SufD / Polynucleotidyl transferase	PTHR22891//PTHR22891:SF25 - EUKARYOTIC TRANSLATION INITIATION FACTOR 2C // SUBFAMILY NOT NAMED (1 of 3)
Pp3c1_35820	-0.306914	0.00233722	0.0032651	AT5G20150.1	SPX domain gene 1	PTHR10783 - XENOTROPIC AND POLYTROPIC RETROVIRUS RECEPTOR 1-RELATED (1 of 17)
Pp3c1_35860	-0.813663	4.2e-17	9.89e-17	AT1G55475.1	0	0
Pp3c1_35880	-0.23955	0.00824691	0.0110433	AT1G20960.2	U5 small nuclear ribonucleoprotein helicase, putative	K12854 - pre-mRNA-splicing helicase BRR2 (SNRNP200, BRR2) (1 of 1)
Pp3c1_3590	-0.908717	1.27e-18	3.11e-18	AT3G10530.1	Transducin/WD40 repeat-like superfamily protein	K14768 - U3 small nucleolar RNA-associated protein 7 (UTP7, WDR46) (1 of 1)
Pp3c1_35920	1.22712	3.25e-37	1.15e-36	AT2G20360.1	NAD(P)-binding Rossmann-fold superfamily protein	PTHR12126:SF7 - NADH DEHYDROGENASE [UBIQUINONE] 1 ALPHA SUBCOMPLEX SUBUNIT 9, MITOCHONDRIAL (1 of 2)
Pp3c1_35930	0.316231	0.00546377	0.00742527	AT2G29530.1	Tim10/DDP family zinc finger protein	K17778 - mitochondrial import inner membrane translocase subunit TIM10 (TIM10) (1 of 1)
Pp3c1_35940	0.534428	7.2e-16	1.64e-15	AT1G48850.1	chorismate synthase, putative / 5-enolpyruvylshikimate-3-phosphate phospholyase, putative	4.2.3.5 - Chorismate synthase / 5-enolpyruvylshikimate-3-phosphate phospholyase (1 of 1)
Pp3c1_35980	4.79313	0.0247374	0.031822	0	0	PTHR14781:SF0 - TETRATRICOPEPTIDE REPEAT PROTEIN 26 (1 of 1)
Pp3c1_35990	1.16249	1.04e-13	2.24e-13	AT4G34460.1	GTP binding protein beta 1	K04536 - guanine nucleotide-binding protein G(I)/G(S)/G(T) subunit beta-1 (GNB1) (1 of 2)
Pp3c1_36000	0.134205	0.149671	0.177051	AT3G12740.1	ALA-interacting subunit 1	PTHR10926 - CELL CYCLE CONTROL PROTEIN 50 (1 of 5)
Pp3c1_36020	-2.27918	2.7e-102	2.11e-101	AT5G48870.1	Small nuclear ribonucleoprotein family protein	K12624 - U6 snRNA-associated Sm-like protein LSm5 (LSM5) (1 of 1)
Pp3c1_36050	0.099218	0.377451	0.419309	AT3G05090.2	Transducin/WD40 repeat-like superfamily protein	PTHR19862:SF14 - WD REPEAT-CONTAINING PROTEIN 48 (1 of 3)
Pp3c1_36070	2.17809	1.4e-73	8.07e-73	0	0	0
Pp3c1_36080	2.06507	2.75e-126	2.66e-125	AT1G57680.2	0	0
Pp3c1_36090	6.57461	0.0011808	0.00168307	AT1G20140.1	SKP1-like 4	K03094 - S-phase kinase-associated protein 1 (SKP1, CBF3D) (1 of 8)
Pp3c1_3610	-1.40595	8.4e-60	4.08e-59	AT5G63500.1	Protein of unknown function (DUF 3339)	PF11820 - Protein of unknown function (DUF3339) (DUF3339) (1 of 3)
Pp3c1_36100	-1.52898	8.49e-74	4.91e-73	AT1G22100.1	Inositol-pentakisphosphate 2-kinase family protein	K10572 - inositol-pentakisphosphate 2-kinase (IPPK) (1 of 2)
Pp3c1_36180	-0.566571	6.33e-06	1.02e-05	AT3G02555.1	0	0
Pp3c1_3620	3.33934	0.398562	0.440939	0	0	0
Pp3c1_36220	-0.28183	1.02e-05	1.62e-05	AT5G24510.1	60S acidic ribosomal protein family	K02942 - large subunit ribosomal protein LP1 (RP-LP1, RPLP1) (1 of 8)
Pp3c1_36240	-0.3836	0.000155144	0.000232419	AT2G16390.1	SNF2 domain-containing protein / helicase domain-containing protein	K10875 - DNA repair and recombination protein RAD54 and RAD54-like protein (RAD54L, RAD54) (1 of 3)
Pp3c1_36270	-1.08127	2.01e-38	7.29e-38	AT3G24506.1	0	PTHR35713:SF1 - GENOMIC DNA, CHROMOSOME 3, P1 CLONE: MOB24 (1 of 2)
Pp3c1_36280	-1.81507	2.56e-128	2.52e-127	AT5G27380.1	glutathione synthetase 2	6.3.2.3 - Glutathione synthase / GSH synthetase (1 of 1)
Pp3c1_36300	-0.637954	5.04e-17	1.18e-16	AT3G18610.1	nucleolin like 2	K11294 - nucleolin (NCL, NSR1) (1 of 6)
Pp3c1_36320	2.64966	7.75e-07	1.31e-06	0	0	0
Pp3c1_36330	1.08818	2.48e-56	1.16e-55	AT5G41390.1	PLAC8 family protein	0
Pp3c1_36360	0.147198	0.456334	0.498265	0	0	0
Pp3c1_36370	-1.1631	1.02e-26	2.98e-26	AT5G24710.1	Transducin/WD40 repeat-like superfamily protein	PTHR22847:SF387 - GENERAL TRANSCRIPTIONAL COREPRESSOR TUPA (1 of 1)
Pp3c1_36390	0.098007	0.378464	0.420277	AT3G62290.1	ADP-ribosylation factor A1E	PTHR11711:SF42 - ADP-RIBOSYLATION FACTOR 2 (1 of 2)
Pp3c1_36400	-4.69448	0.0811827	0.0991207	AT4G29510.1	arginine methyltransferase 11	K11434 - protein arginine N-methyltransferase 1 (PRMT1) (1 of 4)
Pp3c1_36410	-1.08432	9.6e-32	3.11e-31	AT5G02010.1	RHO guanyl-nucleotide exchange factor 7	PTHR33101:SF1 - ROP GUANINE NUCLEOTIDE EXCHANGE FACTOR 7 (1 of 6)
Pp3c1_36430	-0.245375	0.0259361	0.0332924	AT1G23280.1	MAK16 protein-related	K14831 - protein MAK16 (MAK16) (1 of 2)
Pp3c1_36440	0.847975	2.25e-18	5.46e-18	AT1G51720.1	Amino acid dehydrogenase family protein	1.4.1.4 - Glutamate dehydrogenase (NADP(+)) / Glutamic dehydrogenase (1 of 3)
Pp3c1_36470	-0.439815	0.00282266	0.00391969	0	0	0
Pp3c1_36480	1.24768	1.07e-16	2.5e-16	0	0	2.3.1.8 - Phosphate acetyltransferase / Phosphotransacetylase (1 of 2)
Pp3c1_36490	3.36225	8.4e-100	6.44e-99	AT5G54860.1	Major facilitator superfamily protein	PTHR31585:SF2 - FOLATE-BIOPTERIN TRANSPORTER 7-RELATED (1 of 4)
Pp3c1_36500	-2.91008	5.12e-13	1.08e-12	0	0	0
Pp3c1_36530	-5.21051	4.48e-34	1.51e-33	AT3G14240.1	Subtilase family protein	KOG1153 - Subtilisin-related protease/Vacuolar protease B (1 of 1)
Pp3c1_36560	-1.90004	5.14e-19	1.27e-18	AT1G08540.1	RNApolymerase sigma subunit 2	PTHR30603:SF0 - RNA POLYMERASE SIGMA FACTOR SIGB (1 of 5)
Pp3c1_36570	0.34049	0.00136912	0.00194317	AT5G12230.1	0	PTHR22536 - LUNG CANCER METASTASIS-RELATED LCMR1 PROTEIN (1 of 3)
Pp3c1_36580	-4.67884	0	0	AT1G08540.1	RNApolymerase sigma subunit 2	PTHR30603:SF0 - RNA POLYMERASE SIGMA FACTOR SIGB (1 of 5)
Pp3c1_3670	1.88999	1.08e-07	1.89e-07	AT3G61320.1	Bestrophin-like protein	PF01062 - Bestrophin, RFP-TM, chloride channel (Bestrophin) (1 of 12)
Pp3c1_36770	-0.266161	0.0294024	0.0375425	AT5G50340.1	ATP-dependent peptidases;nucleotide binding;serine-type endopeptidases;DNA helicases;ATP binding;damaged DNA binding;nucleoside-triphosphatases	K04485 - DNA repair protein RadA/Sms (sms, radA) (1 of 1)
Pp3c1_36780	1.07777	1.38e-20	3.53e-20	AT4G26570.1	calcineurin B-like 3	PTHR23056:SF41 - CALCINEURIN B-LIKE PROTEIN 9 (1 of 3)
Pp3c1_36940	-5.44534	3.5e-218	6.81e-217	AT4G40060.1	homeobox protein 16	KOG0483 - Transcription factor HEX, contains HOX and HALZ domains (1 of 15)
Pp3c1_36950	3.77097	0.1764	0.206455	0	0	0
Pp3c1_370	0.328644	0.00143143	0.00202848	AT2G39840.1	type one serine/threonine protein phosphatase 4	K06269 - serine/threonine-protein phosphatase PP1 catalytic subunit (PPP1C) (1 of 4)
Pp3c1_3700	0.549005	1.84e-09	3.45e-09	AT4G32551.1	LisH dimerisation motif;WD40/YVTN repeat-like-containing domain	PTHR22847:SF437 - TRANSCRIPTIONAL COREPRESSOR LEUNIG (1 of 5)
Pp3c1_37040	7.38364	2.53e-11	5.07e-11
Pp3c1_37070	5.58818	3.62e-21	9.39e-21	AT4G40060.1	homeobox protein 16	KOG0484 - Transcription factor PHOX2/ARIX, contains HOX domain (1 of 14)
Pp3c1_37080	-2.67428	5.75e-37	2.03e-36	AT2G17695.1	0	PTHR34202:SF1 - UPF0548 PROTEIN (1 of 1)
Pp3c1_37090	0.910474	8.09e-12	1.65e-11	AT1G06920.1	ovate family protein 4	PTHR33057:SF11 - GB (1 of 10)
Pp3c1_37110	-1.9108	1e-81	6.37e-81	AT4G22380.1	Ribosomal protein L7Ae/L30e/S12e/Gadd45 family protein	K12845 - U4/U6 small nuclear ribonucleoprotein SNU13 (SNU13, NHP2L) (1 of 4)
Pp3c1_37166	9.08175	5.05e-13	1.06e-12
Pp3c1_37190	6.67229	2.16e-05	3.4e-05
Pp3c1_37210	2.93398	0.207335	0.240183	0	0	0
Pp3c1_37220	4.2698	0.144993	0.171883	AT3G14360.1	alpha/beta-Hydrolases superfamily protein	PTHR21493:SF153 - PROTEIN T08B1.4, ISOFORM B-RELATED (1 of 5)
Pp3c1_37230	0.381719	0.493202	0.533748	0	0	0
Pp3c1_37240	-0.0902543	0.942714	0.949539	0	0	0
Pp3c1_37250	-2.17067	1.75e-125	1.68e-124	AT1G19440.1	3-ketoacyl-CoA synthase 4	K15397 - 3-ketoacyl-CoA synthase (KCS) (1 of 12)
Pp3c1_37280	-0.783806	1.65e-09	3.11e-09	AT5G60990.1	DEA(D/H)-box RNA helicase family protein	K14777 - ATP-dependent RNA helicase DDX47/RRP3 [EC:3.6.4.13] (DDX47, RRP3) (1 of 1)
Pp3c1_3730	-1.06294	3.07e-35	1.05e-34	0	0	0
Pp3c1_37310	2.25937	7.89e-68	4.26e-67	AT5G13070.1	MSF1-like family protein	PTHR11158 - MSF1/PX19 RELATED (1 of 2)
Pp3c1_37320	-0.416011	8.8e-05	0.00013389	AT1G76390.2	ARM repeat superfamily protein	PTHR22849//PTHR22849:SF41 - WDSAM1 PROTEIN // SUBFAMILY NOT NAMED (1 of 2)
Pp3c1_37340	-0.342797	0.0244502	0.0314644	AT2G46290.1	Transducin/WD40 repeat-like superfamily protein	K03246 - translation initiation factor 3 subunit I (EIF3I) (1 of 3)
Pp3c1_37360	0.234288	0.0113096	0.0149834	0	0	0
Pp3c1_37420	-0.358286	1.66e-05	2.62e-05	AT4G16720.1	Ribosomal protein L23/L15e family protein	K02877 - large subunit ribosomal protein L15e (RP-L15e, RPL15) (1 of 6)
Pp3c1_37440	2.91056	1.16e-137	1.24e-136	AT3G18450.1	PLAC8 family protein	PF04749 - PLAC8 family (PLAC8) (1 of 26)
Pp3c1_37450	-0.928591	3.06e-32	9.97e-32	AT3G01090.2	SNF1 kinase homolog 10	PTHR24343//PTHR24343:SF156 - SERINE/THREONINE KINASE // SUBFAMILY NOT NAMED (1 of 2)
Pp3c1_37460	-0.350723	9.89e-10	1.88e-09	AT3G13580.2	Ribosomal protein L30/L7 family protein	K02937 - large subunit ribosomal protein L7e (RP-L7e, RPL7) (1 of 6)
Pp3c1_3750	4.46468	0.112882	0.135549	AT4G32551.1	LisH dimerisation motif;WD40/YVTN repeat-like-containing domain	PTHR22847:SF437 - TRANSCRIPTIONAL COREPRESSOR LEUNIG (1 of 5)
Pp3c1_37550	-3.97017	0	0	0	0	0
Pp3c1_37590	2.75578	4.13e-82	2.64e-81	AT5G52450.1	MATE efflux family protein	PTHR11206//PTHR11206:SF137 - MULTIDRUG RESISTANCE PROTEIN // SUBFAMILY NOT NAMED (1 of 3)
Pp3c1_37620	0.937251	1.25e-31	4.04e-31	AT3G12260.1	LYR family of Fe/S cluster biogenesis protein	K03950 - NADH dehydrogenase (ubiquinone) 1 alpha subcomplex subunit 6 (NDUFA6) (1 of 2)
Pp3c1_37630	2.44937	4.26e-78	2.59e-77	AT5G52450.1	MATE efflux family protein	PTHR11206//PTHR11206:SF173 - MULTIDRUG RESISTANCE PROTEIN // SUBFAMILY NOT NAMED (1 of 2)
Pp3c1_37660	2.15185	1.22e-74	7.12e-74	AT5G58770.1	Undecaprenyl pyrophosphate synthetase family protein	K11778 - ditrans,polycis-polyprenyl diphosphate synthase (DHDDS, RER2, SRT1) (1 of 3)
Pp3c1_37670	0.738845	5.23e-09	9.65e-09	AT2G30780.1	Tetratricopeptide repeat (TPR)-like superfamily protein	PF01535//PF13041 - PPR repeat (PPR) // PPR repeat family (PPR_2) (1 of 24)
Pp3c1_37680	-0.784674	1.18e-06	1.97e-06	0	0	0
Pp3c1_37690	2.85482	7.18e-30	2.24e-29	0	0	0
Pp3c1_3771	2.30524	0.0468453	0.0586197	0	0	0
Pp3c1_37710	0.730119	1.77e-17	4.21e-17	AT3G11130.1	Clathrin, heavy chain	K04646 - clathrin heavy chain (CLTC) (1 of 4)
Pp3c1_37760	-1.85405	3.99e-12	8.16e-12	0	0	0
Pp3c1_37850	5.97507	0.000555941	0.000807328	AT5G01750.2	Protein of unknown function (DUF567)	PTHR31087:SF11 - PROTEIN LURP-ONE-RELATED 1-RELATED (1 of 6)
Pp3c1_37980	-0.47472	3.39e-06	5.53e-06	AT4G28250.1	expansin B3	PTHR31692:SF10 - EXPANSIN-LIKE B1 (1 of 2)
Pp3c1_37999	-4.03035	0.190214	0.221594	0	0	0
Pp3c1_38030	-0.726101	2.46e-14	5.38e-14	AT5G14980.1	alpha/beta-Hydrolases superfamily protein	PTHR11614:SF101 - ESTERASE/LIPASE/THIOESTERASE FAMILY PROTEIN (1 of 2)
Pp3c1_38060	2.31961	0.197387	0.229403	0	0	0
Pp3c1_38140	3.49113	8.05e-06	1.29e-05	0	0	0
Pp3c1_38146	2.21771	0.0477749	0.059733	0	0	0
Pp3c1_38160	-2.63471	7.82e-168	1.07e-166	AT1G55930.1	CBS domain-containing protein / transporter associated domain-containing protein	1.14.99.3 - Heme oxygenase (biliverdin-producing) / Heme oxygenase (decyclizing) (1 of 6)
Pp3c1_3820	-0.502822	0.249328	0.285729	AT1G18850.1	0	0
Pp3c1_38210	-2.40459	6.25e-44	2.47e-43	AT1G28190.1	0	PF14009 - Domain of unknown function (DUF4228) (DUF4228) (1 of 19)
Pp3c1_38240	-0.0844594	0.313419	0.353292	AT5G28850.2	Calcium-binding EF-hand family protein	K11583 - serine/threonine-protein phosphatase 2A regulatory subunit B'' (PPP2R3) (1 of 6)
Pp3c1_38250	-3.49841	1.75e-180	2.63e-179	AT3G43540.1	Protein of unknown function (DUF1350)	PF07082 - Protein of unknown function (DUF1350) (DUF1350) (1 of 2)
Pp3c1_38260	1.4666	4.33e-61	2.14e-60	AT3G14170.1	Plant protein of unknown function (DUF936)	PF06075 - Plant protein of unknown function (DUF936) (DUF936) (1 of 6)
Pp3c1_38271	6.66338	6.28e-42	2.41e-41
Pp3c1_38330	-2.44469	5.02e-05	7.74e-05	AT2G26180.1	IQ-domain 6	PTHR32295:SF0 - PROTEIN IQ-DOMAIN 17-RELATED (1 of 23)
Pp3c1_38340	-5.62098	1.21e-65	6.35e-65	AT5G49560.1	Putative methyltransferase family protein	KOG2793 - Putative N2,N2-dimethylguanosine tRNA methyltransferase (1 of 7)
Pp3c1_38350	-3.709	7.95e-15	1.76e-14	AT5G13610.1	Protein of unknown function (DUF155)	PF02582 - Uncharacterised ACR, YagE family COG1723 (DUF155) (1 of 3)
Pp3c1_38410	-0.103606	0.28575	0.324088	AT3G10330.1	Cyclin-like family protein	K03124 - transcription initiation factor TFIIB (TFIIB, GTF2B, SUA7, tfb) (1 of 2)
Pp3c1_38420	-0.479973	0.0046046	0.00629231	AT1G55535.1	0	0
Pp3c1_38430	4.11496	1.21e-87	8.16e-87	AT3G23100.1	homolog of human DNA ligase iv-binding protein XRCC4	PF06632 - DNA double-strand break repair and V(D)J recombination protein XRCC4 (XRCC4) (1 of 2)
Pp3c1_38440	-1.53132	5.03e-163	6.63e-162	AT4G37730.1	basic leucine-zipper 7	PTHR22952:SF90 - BASIC LEUCINE ZIPPER 63 (1 of 12)
Pp3c1_3850	-0.0767867	0.762945	0.785426	AT1G18850.1	0	0
Pp3c1_38560	-0.113007	0.286943	0.325349	AT5G58290.1	regulatory particle triple-A ATPase 3	K03063 - 26S proteasome regulatory subunit T3 (PSMC4, RPT3) (1 of 4)
Pp3c1_38570	0.247469	0.286301	0.324651	AT5G64090.1	0	KOG4688 - Putative beta-catenin-Tcf/Lef signaling pathway component DRCTNNB1A (1 of 1)
Pp3c1_38580	3.16805	0.322401	0.36287	0	0	0
Pp3c1_38600	-4.33104	4e-148	4.66e-147	AT4G20360.1	RAB GTPase homolog E1B	K02358 - elongation factor Tu (tuf, TUFM) (1 of 5)
Pp3c1_38630	-6.79772	0	0	AT4G20360.1	RAB GTPase homolog E1B	K02358 - elongation factor Tu (tuf, TUFM) (1 of 5)
Pp3c1_38670	-5.66648	2.52e-99	1.92e-98	AT4G20360.1	RAB GTPase homolog E1B	PF03143//PF03144 - Elongation factor Tu C-terminal domain (GTP_EFTU_D3) // Elongation factor Tu domain 2 (GTP_EFTU_D2) (1 of 1)
Pp3c1_38677	5.25879	9.92e-05	0.000150506	0	0	0
Pp3c1_38681	5.93309	0.000255754	0.000378616	0	0	0
Pp3c1_38690	0.637741	6.06e-09	1.11e-08	AT5G19680.1	Leucine-rich repeat (LRR) family protein	K17550 - protein phosphatase 1 regulatory subunit 7 (PPP1R7, SDS22) (1 of 2)
Pp3c1_38710	2.13573	0.00247433	0.0034486	0	0	0
Pp3c1_38740	2.72524	3.34e-141	3.68e-140	AT5G07990.1	Cytochrome P450 superfamily protein	PF00067 - Cytochrome P450 (p450) (1 of 94)
Pp3c1_38750	-0.205419	0.00547776	0.00744386	AT5G47430.1	DWNN domain, a CCHC-type zinc finger	K10624 - E3 ubiquitin-protein ligase RBBP6 [EC:6.3.2.19] (RBBP6) (1 of 1)
Pp3c1_38770	-1.48948	1.05e-19	2.64e-19	AT1G44110.1	Cyclin A1;1	PTHR10177:SF212 - CYCLIN-A2-1-RELATED (1 of 10)
Pp3c1_38790	2.6787	0.280925	0.319039	AT3G29010.1	Biotin/lipoate A/B protein ligase family	0
Pp3c1_38798	0.368708	0.340306	0.381766	0	0	0
Pp3c1_38820	-4.22321	6.04e-306	2.04e-304	AT1G09530.1	phytochrome interacting factor 3	PTHR12565:SF178 - TRANSCRIPTION FACTOR PIF3 (1 of 1)
Pp3c1_38860	2.60181	9.16e-29	2.8e-28	0	0	0
Pp3c1_38880	-0.428405	1.25e-10	2.45e-10	AT4G33880.1	ROOT HAIR DEFECTIVE 6-LIKE 2	PF00010 - Helix-loop-helix DNA-binding domain (HLH) (1 of 101)
Pp3c1_3890	-2.01664	2.07e-102	1.62e-101	AT5G44600.1	S-adenosyl-L-methionine-dependent methyltransferases superfamily protein	PTHR12176:SF29 - S-ADENOSYL-L-METHIONINE-DEPENDENT METHYLTRANSFERASE DOMAIN-CONTAINING PROTEIN (1 of 3)
Pp3c1_38900	1.22367	0.235306	0.270751	0	0	0
Pp3c1_38930	-1.50794	6.6e-15	1.46e-14	AT5G11970.1	Protein of unknown function (DUF3511)	PF12023 - Domain of unknown function (DUF3511) (DUF3511) (1 of 4)
Pp3c1_38940	5.30004	3.59e-09	6.67e-09	0	0	0
Pp3c1_38950	0.315693	0.00941604	0.0125589	AT5G11970.1	Protein of unknown function (DUF3511)	PF12023 - Domain of unknown function (DUF3511) (DUF3511) (1 of 4)
Pp3c1_38960	-0.657567	2.34e-14	5.12e-14	AT4G34120.1	Cystathionine beta-synthase (CBS) family protein	PTHR11911//PTHR11911:SF109 - INOSINE-5-MONOPHOSPHATE DEHYDROGENASE RELATED // SUBFAMILY NOT NAMED (1 of 3)
Pp3c1_38970	0.23263	0.0250566	0.0322048	AT1G31930.3	extra-large GTP-binding protein 3	KOG0082 - G-protein alpha subunit (small G protein superfamily) (1 of 1)
Pp3c1_390	5.56426	2.48e-23	6.77e-23	AT1G06340.1	Plant Tudor-like protein	0
Pp3c1_39030	5.30834	1.83e-30	5.79e-30	0	0	0
Pp3c1_39040	-1.89568	0.0108121	0.014349	AT1G44110.1	Cyclin A1;1	PTHR10177:SF212 - CYCLIN-A2-1-RELATED (1 of 10)
Pp3c1_39050	-1.36388	0.296	0.334919	0	0	0
Pp3c1_3910	-1.58741	3.46e-06	5.65e-06	0	0	0
Pp3c1_39100	-1.21415	3.87e-10	7.45e-10	AT1G44110.1	Cyclin A1;1	K06627 - cyclin A (CCNA) (1 of 4)
Pp3c1_39120	-2.18958	1.07e-46	4.39e-46	AT1G44110.1	Cyclin A1;1	PTHR10177:SF212 - CYCLIN-A2-1-RELATED (1 of 10)
Pp3c1_39189	2.20744	2.79e-14	6.09e-14	0	0	0
Pp3c1_39210	5.34976	0	0	AT1G06840.1	Leucine-rich repeat protein kinase family protein	PTHR27003:SF36 - LEUCINE-RICH REPEAT PROTEIN KINASE-LIKE PROTEIN (1 of 4)
Pp3c1_39230	-2.0799	2.96e-49	1.25e-48	AT1G49400.1	Nucleic acid-binding, OB-fold-like protein	K02961 - small subunit ribosomal protein S17 (RP-S17, MRPS17, rpsQ) (1 of 2)
Pp3c1_39250	0.493602	1.35e-06	2.26e-06	AT2G47600.1	magnesium/proton exchanger	K03452 - magnesium/proton exchanger (MHX) (1 of 2)
Pp3c1_3930	-0.115454	0.196617	0.228553	AT5G58730.1	pfkB-like carbohydrate kinase family protein	PTHR10584//PTHR10584:SF130 - SUGAR KINASE // SUBFAMILY NOT NAMED (1 of 3)
Pp3c1_39340	0.0299483	0.732709	0.757264	AT1G22940.1	thiamin biosynthesis protein, putative	2.7.4.7 - Phosphomethylpyrimidine kinase / Hydroxymethylpyrimidine phosphokinase (1 of 1)
Pp3c1_39350	-3.47793	7.49e-168	1.02e-166	AT4G32830.1	ataurora1	K08850 - aurora kinase, other [EC:2.7.11.1] (AURKX) (1 of 2)
Pp3c1_3940	-1.80343	3.79e-15	8.48e-15	0	0	0
Pp3c1_39400	0.686734	0.0153654	0.0201404	0	0	0
Pp3c1_39440	7.52918	1.48e-09	2.8e-09	AT5G07990.1	Cytochrome P450 superfamily protein	PTHR24298:SF144 - BIFUNCTIONAL DIHYDROCAMALEXATE SYNTHASE/CAMALEXIN SYNTHASE-RELATED (1 of 6)
Pp3c1_39460	-4.33182	4.6e-217	8.92e-216	AT4G04040.1	Phosphofructokinase family protein	K00895 - pyrophosphate--fructose-6-phosphate 1-phosphotransferase (E2.7.1.90, pfk) (1 of 5)
Pp3c1_39470	-0.844729	9.38e-40	3.49e-39	AT3G13580.3	Ribosomal protein L30/L7 family protein	K02937 - large subunit ribosomal protein L7e (RP-L7e, RPL7) (1 of 6)
Pp3c1_39510	-0.686468	0.000473425	0.000690602	AT4G17360.1	Formyl transferase	K01433 - formyltetrahydrofolate deformylase (purU) (1 of 1)
Pp3c1_39520	2.06905	2.61e-11	5.22e-11	AT3G10150.1	purple acid phosphatase 16	PTHR32440:SF11 - INACTIVE PURPLE ACID PHOSPHATASE 16-RELATED (1 of 1)
Pp3c1_39540	-4.06084	5.66e-230	1.2e-228	0	0	0
Pp3c1_39550	0.145492	0.327345	0.368106	0	0	0
Pp3c1_39640	-1.36328	2.5e-16	5.77e-16	AT2G19170.1	subtilisin-like serine protease 3	3.4.14.10 - Tripeptidyl-peptidase II / Tripeptidyl peptidase (1 of 14)
Pp3c1_39700	-3.93614	6.29e-19	1.55e-18	AT4G37970.1	cinnamyl alcohol dehydrogenase 6	K00083 - cinnamyl-alcohol dehydrogenase (E1.1.1.195) (1 of 3)
Pp3c1_39750	0.308007	0.0136982	0.0180233	AT4G31120.1	SHK1 binding protein 1	K02516 - protein arginine N-methyltransferase 5 (PRMT5, HSL7) (1 of 2)
Pp3c1_39760	1.5655	1.44e-38	5.25e-38	AT1G77980.1	AGAMOUS-like 66	K09265 - MADS-box transcription factor, other eukaryote (K09265) (1 of 2)
Pp3c1_39780	-0.382648	0.0910046	0.110566	AT1G77980.1	AGAMOUS-like 66	PTHR11945:SF154 - F2E2.20-RELATED (1 of 12)
Pp3c1_39830	0.0265049	0.842358	0.8585	AT3G25545.1	0	PF16094 - Proteasome assembly chaperone 4 (PAC1) (1 of 1)
Pp3c1_39840	-2.21163	8.12e-33	2.68e-32	AT2G38440.1	SCAR homolog 2	PTHR12902 - WASP-1 (1 of 7)
Pp3c1_39880	0.725077	1.53e-19	3.83e-19	AT5G62620.1	Galactosyltransferase family protein	PTHR11214:SF92 - BETA-1,3-GALACTOSYLTRANSFERASE 20-RELATED (1 of 2)
Pp3c1_3990	2.19195	5.07e-97	3.78e-96	0	0	PF14389 - Leucine-zipper of ternary complex factor MIP1 (Lzipper-MIP1) (1 of 18)
Pp3c1_39900	1.5756	6.55e-45	2.62e-44	AT5G14670.1	ADP-ribosylation factor A1B	PTHR11711:SF142 - ADP-RIBOSYLATION FACTOR 5-RELATED (1 of 3)
Pp3c1_39910	2.90846	6.21e-187	9.77e-186	AT5G12210.2	RAB geranylgeranyl transferase beta subunit 1	K05956 - geranylgeranyl transferase type-2 subunit beta [EC:2.5.1.60] (RABGGTB) (1 of 2)
Pp3c1_39920	1.88435	9.39e-85	6.18e-84	AT4G13350.1	NSP (nuclear shuttle protein)-interacting GTPase	KOG0703 - Predicted GTPase-activating protein (1 of 1)
Pp3c1_39950	2.48151	7.46e-52	3.28e-51	0	0	0
Pp3c1_39960	2.19872	1.77e-87	1.2e-86	AT2G37120.1	S1FA-like DNA-binding protein	PF04689 - DNA binding protein S1FA (S1FA) (1 of 3)
Pp3c1_39990	5.02971	3.15e-07	5.39e-07	0	0	0
Pp3c1_40	0.529101	3.8e-11	7.57e-11	AT3G50950.2	HOPZ-ACTIVATED RESISTANCE 1	PTHR23155//PTHR23155:SF643 - LEUCINE-RICH REPEAT-CONTAINING PROTEIN // SUBFAMILY NOT NAMED (1 of 2)
Pp3c1_400	4.86317	0	0	AT3G04790.1	Ribose 5-phosphate isomerase, type A protein	PTHR11934//PTHR11934:SF9 - RIBOSE-5-PHOSPHATE ISOMERASE // SUBFAMILY NOT NAMED (1 of 2)
Pp3c1_40010	0.612713	1.24e-15	2.82e-15	AT1G15230.1	0	0
Pp3c1_40030	-1.28461	0.000231306	0.000343358	AT2G44350.2	Citrate synthase family protein	K01647 - citrate synthase (CS, gltA) (1 of 5)
Pp3c1_40040	-1.32925	2.06e-14	4.5e-14	AT3G21330.1	basic helix-loop-helix (bHLH) DNA-binding superfamily protein	PTHR12565:SF127 - TRANSCRIPTION FACTOR HEC2 (1 of 3)
Pp3c1_40050	-1.27123	0.0452045	0.0566762	AT3G58470.1	nucleic acid binding;methyltransferases	KOG3350 - Uncharacterized conserved protein (1 of 4)
Pp3c1_40060	-0.986774	3.49e-07	5.97e-07	AT5G26742.2	DEAD box RNA helicase (RH3)	PTHR24031:SF155 - DEAD-BOX ATP-DEPENDENT RNA HELICASE 3, CHLOROPLASTIC (1 of 4)
Pp3c1_40080	3.94845	1.53e-42	5.92e-42	0	0	0
Pp3c1_40090	-0.0469936	0.538812	0.578037	AT5G53350.1	CLP protease regulatory subunit X	K03544 - ATP-dependent Clp protease ATP-binding subunit ClpX (clpX, CLPX) (1 of 3)
Pp3c1_4010	-4.69233	0	0	AT3G56130.1	biotin/lipoyl attachment domain-containing protein	PTHR18866//PTHR18866:SF99 - CARBOXYLASE:PYRUVATE/ACETYL-COA/PROPIONYL-COA CARBOXYLASE // SUBFAMILY NOT NAMED (1 of 3)
Pp3c1_40160	0.315567	0.0173101	0.022582	AT1G71780.1	0	0
Pp3c1_40180	7.11286	6.15e-18	1.48e-17	AT5G42690.2	Protein of unknown function, DUF547	KOG3501 - Molecular chaperone Prefoldin, subunit 1 (1 of 2)
Pp3c1_40230	2.06749	6.85e-82	4.36e-81	AT4G31550.1	WRKY DNA-binding protein 11	PTHR31282:SF6 - WRKY TRANSCRIPTION FACTOR 21-RELATED (1 of 5)
Pp3c1_40240	-4.0226	2.25e-218	4.39e-217	AT1G16080.1	0	0
Pp3c1_40250	5.35146	0.00521919	0.0071062	0	0	0
Pp3c1_40270	-1.24524	8.83e-30	2.75e-29	AT1G30330.2	auxin response factor 6	PTHR31384:SF3 - AUXIN RESPONSE FACTOR 6 (1 of 10)
Pp3c1_4030	0.241245	0.016304	0.0213171	AT1G41880.1	Ribosomal protein L35Ae family protein	K02917 - large subunit ribosomal protein L35Ae (RP-L35Ae, RPL35A) (1 of 6)
Pp3c1_40330	2.243	2.59e-30	8.15e-30	AT5G47230.1	ethylene responsive element binding factor 5	0
Pp3c1_40350	-0.34338	0.10791	0.129944	AT5G65780.1	branched-chain amino acid aminotransferase 5 / branched-chain amino acid transaminase 5 (BCAT5)	K00826 - branched-chain amino acid aminotransferase (E2.6.1.42, ilvE) (1 of 3)
Pp3c1_40360	-0.709843	0.00354078	0.0048846	0	0	0
Pp3c1_40380	4.27105	0.240736	0.276613	0	0	0
Pp3c1_4040	7.78722	1.02e-19	2.56e-19	AT4G13710.1	Pectin lyase-like superfamily protein	K01728 - pectate lyase (pel) (1 of 23)
Pp3c1_40410	0.341521	3.03e-09	5.65e-09	AT2G42520.1	P-loop containing nucleoside triphosphate hydrolases superfamily protein	K11594 - ATP-dependent RNA helicase DDX3X (DDX3X, bel) (1 of 4)
Pp3c1_40420	1.36819	0.00270507	0.00376054	0	0	0
Pp3c1_40460	6.86286	4.13e-13	8.72e-13	AT5G51640.1	Plant protein of unknown function (DUF828)	PTHR32285:SF18 - PROTEIN YLS7-RELATED (1 of 1)
Pp3c1_40480	9.48095	1.18e-14	2.61e-14	AT3G45770.1	Polyketide synthase, enoylreductase family protein	PTHR11695//PTHR11695:SF5 - ALCOHOL DEHYDROGENASE RELATED // SUBFAMILY NOT NAMED (1 of 3)
Pp3c1_40490	0.482846	5.23e-06	8.46e-06	AT5G46160.1	Ribosomal protein L14p/L23e family protein	K02874 - large subunit ribosomal protein L14 (RP-L14, MRPL14, rplN) (1 of 1)
Pp3c1_4050	-3.09822	0.0494258	0.0617197	0	0	0
Pp3c1_40510	1.47648	6.08e-29	1.87e-28	0	0	0
Pp3c1_40560	3.81991	0.157379	0.185464	0	0	0
Pp3c1_40570	-2.49814	1.14e-44	4.53e-44	AT2G28900.1	outer plastid envelope protein 16-1	PTHR15371:SF2 - OUTER ENVELOPE PORE PROTEIN 16-1, CHLOROPLASTIC (1 of 5)
Pp3c1_40610	-1.89242	5.67e-41	2.15e-40	AT5G59140.1	BTB/POZ domain-containing protein	K03872 - transcription elongation factor B, polypeptide 1 (TCEB1) (1 of 2)
Pp3c1_40630	1.39567	3.33e-37	1.18e-36	AT2G36680.1	Modifier of rudimentary (Mod(r)) protein	K12185 - ESCRT-I complex subunit VPS37 (VPS37) (1 of 1)
Pp3c1_40640	-5.30012	0.00710624	0.00956505	0	0	0
Pp3c1_40650	-6.4131	0	0	AT1G77490.1	thylakoidal ascorbate peroxidase	PTHR31356:SF1 - L-ASCORBATE PEROXIDASE S, CHLOROPLASTIC/MITOCHONDRIAL-RELATED (1 of 1)
Pp3c1_40730	1.00856	0.20045	0.232714	0	0	0
Pp3c1_40740	1.57492	0.258331	0.295384	0	0	0
Pp3c1_40750	-1.98054	1.05e-55	4.87e-55	AT1G51600.2	ZIM-LIKE 2	PTHR10071//PTHR10071:SF209 - TRANSCRIPTION FACTOR GATA GATA BINDING FACTOR // SUBFAMILY NOT NAMED (1 of 4)
Pp3c1_40760	-3.70572	0.0925104	0.11227	0	0	0
Pp3c1_40770	4.06156	0.124974	0.14932	0	0	0
Pp3c1_40790	-0.273602	0.0159048	0.0208144	AT3G44880.1	Pheophorbide a oxygenase family protein with Rieske [2Fe-2S] domain	K13071 - pheophorbide a oxygenase (PAO, ACD1) (1 of 2)
Pp3c1_40800	-1.80378	0.000588975	0.000854264	0	0	0
Pp3c1_40840	0.518437	9.85e-11	1.94e-10	AT2G04690.1	Pyridoxamine 5\'-phosphate oxidase family protein	PTHR13343:SF17 - CELLULAR REPRESSOR OF E1A-STIMULATED GENES, ISOFORM A (1 of 1)
Pp3c1_40870	-1.36766	1.59e-17	3.78e-17	AT5G48545.1	histidine triad nucleotide-binding 3	PTHR23089:SF7 - HIT FAMILY PROTEIN 1 (1 of 1)
Pp3c1_40890	-4.70089	1.83e-06	3.03e-06	AT4G14710.5	RmlC-like cupins superfamily protein	1.13.11.53 - Acireductone dioxygenase (Ni(2+)-requiring) / E-2 (1 of 4)
Pp3c1_4090	-2.03013	2.38e-80	1.49e-79	AT5G26667.1	P-loop containing nucleoside triphosphate hydrolases superfamily protein	2.7.4.14//2.7.4.6 - UMP/CMP kinase / Uridine monophosphate-cytidine monophosphate phosphotransferase // Nucleoside-diphosphate kinase / Nucleoside diphosphokinase (1 of 2)
Pp3c1_41070	0.904204	7.44e-17	1.74e-16	AT5G08120.1	movement protein binding protein 2C	PTHR35502:SF2 - MOVEMENT PROTEIN BINDING PROTEIN 2C (1 of 2)
Pp3c1_41080	4.11931	1.69e-26	4.91e-26	AT5G62040.1	PEBP (phosphatidylethanolamine-binding protein) family protein	PTHR11362:SF38 - PROTEIN MOTHER OF FT AND TF 1 (1 of 5)
Pp3c1_41090	-3.529	0	0	AT3G23510.1	Cyclopropane-fatty-acyl-phospholipid synthase	2.1.1.79 - Cyclopropane-fatty-acyl-phospholipid synthase / Unsaturated-phospholipid methyltransferase (1 of 1)
Pp3c1_41111	4.65854	0.0959451	0.116244	0	0	0
Pp3c1_41170	-4.08876	1e-126	9.74e-126	AT1G27340.1	Galactose oxidase/kelch repeat superfamily protein	PTHR32133:SF124 - F-BOX ONLY PROTEIN 13 (1 of 45)
Pp3c1_4120	-0.807524	0.592951	0.630592	0	0	0
Pp3c1_41250	-1.62699	1.3e-90	9.06e-90	AT3G03050.1	cellulose synthase-like D3	PTHR13301:SF35 - CELLULOSE SYNTHASE-LIKE PROTEIN D1-RELATED (1 of 6)
Pp3c1_41270	0.315252	0.000554991	0.000806048	0	0	0
Pp3c1_41280	-3.71283	0	0	AT5G01590.1	0	PF14237 - Domain of unknown function (DUF4339) (DUF4339) (1 of 3)
Pp3c1_41290	-2.74797	0.489644	0.530401	0	0	0
Pp3c1_4130	-0.587036	0.00628581	0.00849706	AT5G06920.1	FASCICLIN-like arabinogalactan protein 21 precursor	PTHR32077:SF7 - FASCICLIN-LIKE ARABINOGALACTAN PROTEIN 11 (1 of 5)
Pp3c1_41310	-0.874763	4.99e-06	8.09e-06	AT1G14590.1	Nucleotide-diphospho-sugar transferase family protein	PTHR24015:SF419 - NUCLEOTIDE-DIPHOSPHO-SUGAR TRANSFERASE DOMAIN-CONTAINING PROTEIN-RELATED (1 of 5)
Pp3c1_41370	4.98943	1.19e-178	1.75e-177	0	0	PTHR13238 - PROTEIN C21ORF59 (1 of 3)
Pp3c1_4140	1.16159	4.08e-23	1.11e-22	AT4G36800.1	RUB1 conjugating enzyme 1	K10579 - ubiquitin-conjugating enzyme E2 M (UBE2M, UBC12) (1 of 5)
Pp3c1_41400	-1.56373	8.64e-104	6.86e-103	AT3G03050.1	cellulose synthase-like D3	PTHR13301:SF35 - CELLULOSE SYNTHASE-LIKE PROTEIN D1-RELATED (1 of 6)
Pp3c1_41460	-1.67686	0.67903	0.708393	0	0	0
Pp3c1_41480	-1.1851	0.0229475	0.0295974	AT1G77280.1	Protein kinase protein with adenine nucleotide alpha hydrolases-like domain	PTHR27001:SF44 - ADENINE NUCLEOTIDE ALPHA HYDROLASES-DOMAIN CONTAINING PROTEIN KINASE (1 of 7)
Pp3c1_41490	0.909151	5.6e-24	1.55e-23	AT3G12040.1	DNA-3-methyladenine glycosylase (MAG)	K03652 - DNA-3-methyladenine glycosylase (MPG) (1 of 1)
Pp3c1_4150	1.51035	6.28e-05	9.64e-05	AT5G66600.1	Protein of unknown function, DUF547	PF04784//PF14389 - Protein of unknown function, DUF547 (DUF547) // Leucine-zipper of ternary complex factor MIP1 (Lzipper-MIP1) (1 of 10)
Pp3c1_41500	0.986571	1.94e-42	7.51e-42	AT4G34150.1	Calcium-dependent lipid-binding (CaLB domain) family protein	PF00168 - C2 domain (C2) (1 of 88)
Pp3c1_41510	-0.0293883	0.808745	0.82745	0	0	PF07719//PF13424 - Tetratricopeptide repeat (TPR_2) // Tetratricopeptide repeat (TPR_12) (1 of 2)
Pp3c1_41520	5.2649	0	0	AT5G01300.1	PEBP (phosphatidylethanolamine-binding protein) family protein	K06910 - uncharacterized protein (K06910) (1 of 2)
Pp3c1_41530	6.03251	5.24e-52	2.3e-51	AT2G40260.1	Homeodomain-like superfamily protein	PTHR31314:SF2 - MYB-LIKE HTH TRANSCRIPTIONAL REGULATOR-LIKE PROTEIN (1 of 10)
Pp3c1_41580	4.06079	2.02e-16	4.68e-16	0	0	0
Pp3c1_41620	1.25087	6.94e-21	1.79e-20	AT5G07280.1	Leucine-rich repeat transmembrane protein kinase	PF00069//PF00560//PF08263//PF12799//PF13855 - Protein kinase domain (Pkinase) // Leucine Rich Repeat (LRR_1) // Leucine rich repeat N-terminal domain (LRRNT_2) // Leucine Rich repeats (2 copies) (LRR_4) // Leucine rich repeat (LRR_8) (1 of 1)
Pp3c1_41700	9.11806	4.92e-11	9.77e-11	AT3G46110.1	Domain of unknown function (DUF966)	PF06136//PF13913 - Domain of unknown function (DUF966) (DUF966) // zinc-finger of a C2HC-type (zf-C2HC_2) (1 of 3)
Pp3c1_41710	-2.56204	1.57e-11	3.17e-11	AT5G57500.1	Galactosyltransferase family protein	PTHR11214//PTHR11214:SF141 - BETA-1,3-N-ACETYLGLUCOSAMINYLTRANSFERASE // SUBFAMILY NOT NAMED (1 of 2)
Pp3c1_4180	-1.15007	6.02e-48	2.51e-47	AT5G14220.1	Flavin containing amine oxidoreductase family	1.3.3.4 - Protoporphyrinogen oxidase / Protoporphyrinogenase (1 of 2)
Pp3c1_41800	0.617394	1.01e-07	1.76e-07	AT1G62870.1	0	PTHR32166:SF15 - F16P17.2 PROTEIN (1 of 5)
Pp3c1_41820	6.03212	0.000324641	0.000477817	AT5G05600.1	2-oxoglutarate (2OG) and Fe(II)-dependent oxygenase superfamily protein	4.2.3.19 - Ent-kaurene synthase / Ent-kaurene synthetase B (1 of 12)
Pp3c1_41830	-4.13618	1.49e-292	4.62e-291	AT5G59500.1	protein C-terminal S-isoprenylcysteine carboxyl O-methyltransferases	2.1.1.100 - Protein-S-isoprenylcysteine O-methyltransferase / Prenylcysteine carboxyl methyltransferase (1 of 2)
Pp3c1_41900	1.95448	8.12e-126	7.8e-125	AT1G70200.1	RNA-binding (RRM/RBD/RNP motifs) family protein	0
Pp3c1_41910	-3.60201	5.04e-134	5.2e-133	AT3G42180.1	Exostosin family protein	K02366 - glucuronyl/N-acetylglucosaminyl transferase EXT1 (EXT1) (1 of 5)
Pp3c1_41950	2.69193	1.27e-33	4.25e-33	AT4G08960.1	phosphotyrosyl phosphatase activator (PTPA) family protein	K17605 - serine/threonine-protein phosphatase 2A activator (PPP2R4, PTPA) (1 of 2)
Pp3c1_41960	3.22095	1.81e-05	2.84e-05	0	0	PF00240 - Ubiquitin family (ubiquitin) (1 of 47)
Pp3c1_41980	1.97754	3.89e-140	4.24e-139	AT1G11475.1	RNA polymerases N / 8 kDa subunit	K03007 - DNA-directed RNA polymerases I, II, and III subunit RPABC5 (RPB10, POLR2L) (1 of 1)
Pp3c1_41990	2.41191	5.36e-62	2.69e-61	0	0	0
Pp3c1_420	-1.0632	1.47e-41	5.61e-41	AT5G56670.1	Ribosomal protein S30 family protein	K02983 - small subunit ribosomal protein S30e (RP-S30e, RPS30) (1 of 4)
Pp3c1_42010	-0.0737783	0.533975	0.573066	AT3G25805.1	0	0
Pp3c1_42020	-3.34009	0	0	AT1G79440.1	aldehyde dehydrogenase 5F1	KOG2450//KOG2451 - Aldehyde dehydrogenase // Aldehyde dehydrogenase (1 of 1)
Pp3c1_42090	1.47331	4.57e-105	3.68e-104	AT3G05700.1	Drought-responsive family protein	PF05605 - Drought induced 19 protein (Di19), zinc-binding (zf-Di19) (1 of 4)
Pp3c1_4210	-0.19862	0.276566	0.314447	AT2G16250.1	Leucine-rich repeat protein kinase family protein	PTHR27000:SF77 - LEUCINE-RICH REPEAT PROTEIN KINASE-LIKE PROTEIN (1 of 5)
Pp3c1_42150	7.14642	4.09e-32	1.33e-31	AT1G60060.1	Serine/threonine-protein kinase WNK (With No Lysine)-related	PTHR13902//PTHR13902:SF23 - SERINE/THREONINE-PROTEIN KINASE WNK WITH NO LYSINE -RELATED // SUBFAMILY NOT NAMED (1 of 9)
Pp3c1_4220	6.40209	4.13e-05	6.38e-05	AT1G06900.1	Insulinase (Peptidase family M16) family protein	K01411 - nardilysin [EC:3.4.24.61] (NRD1) (1 of 2)
Pp3c1_42230	-3.289	0.00788047	0.0105673	0	0	0
Pp3c1_42250	-5.44392	0.00444931	0.00608845	0	0	0
Pp3c1_42330	-2.72549	4.32e-25	1.23e-24	AT5G44010.1	0	PF11107 - Fanconi anemia group F protein (FANCF) (FANCF) (1 of 1)
Pp3c1_42340	-1.13055	0.778403	0.799517	0	0	0
Pp3c1_424	4.41938	2.14e-07	3.69e-07	0	0	0
Pp3c1_4240	0.859706	0.707137	0.73375	AT1G21980.1	phosphatidylinositol-4-phosphate 5-kinase 1	2.7.1.68 - 1-phosphatidylinositol-4-phosphate 5-kinase / Type I PIP kinase (1 of 4)
Pp3c1_42400	0.614784	2.8e-17	6.61e-17	AT3G60800.1	DHHC-type zinc finger family protein	PTHR22883:SF66 - PROTEIN S-ACYLTRANSFERASE 13-RELATED (1 of 1)
Pp3c1_42420	-1.8579	0.406082	0.448328	0	0	0
Pp3c1_42450	1.07294	2.29e-21	5.99e-21	AT5G20910.1	RING/U-box superfamily protein	K16274 - E3 ubiquitin-protein ligase AIP2 [EC:6.3.2.19] (AIP2) (1 of 1)
Pp3c1_42480	1.6984	0.1435	0.170232	0	0	0
Pp3c1_4250	4.51906	6.23e-25	1.76e-24	0	0	0
Pp3c1_42570	5.19275	3.42e-205	6.14e-204	AT5G66950.1	Pyridoxal phosphate (PLP)-dependent transferases superfamily protein	PTHR14237//PTHR14237:SF14 - MOLYBDOPTERIN COFACTOR SULFURASE MOSC // SUBFAMILY NOT NAMED (1 of 4)
Pp3c1_42590	4.61	0.00350229	0.00483344	0	0	0
Pp3c1_4260	2.28398	8.29e-200	1.44e-198	AT4G22990.2	Major Facilitator Superfamily with SPX (SYG1/Pho81/XPR1) domain-containing protein	KOG2325 - Predicted transporter/transmembrane protein (1 of 6)
Pp3c1_42650	-2.58	1e-76	6.01e-76	AT1G27340.1	Galactose oxidase/kelch repeat superfamily protein	PTHR32133:SF124 - F-BOX ONLY PROTEIN 13 (1 of 45)
Pp3c1_4270	-1.94393	2.85e-93	2.04e-92	AT4G13010.1	Oxidoreductase, zinc-binding dehydrogenase family protein	1.6.5.5 - NADPH:quinone reductase / Zeta-crystallin (1 of 16)
Pp3c1_42700	-0.38139	0.0109472	0.0145226	AT5G16850.1	telomerase reverse transcriptase	K11126 - telomerase reverse transcriptase (TERT, EST2) (1 of 1)
Pp3c1_42710	0.516227	1.16e-05	1.84e-05	AT2G02180.1	tobamovirus multiplication protein 3	PTHR31142:SF3 - PROTEIN TOM THREE HOMOLOG 1-RELATED (1 of 2)
Pp3c1_42730	2.55334	1.97e-17	4.68e-17	0	0	PF14249 - Tocopherol cyclase (Tocopherol_cycl) (1 of 4)
Pp3c1_42740	-0.560771	1.97e-05	3.1e-05	AT2G02180.1	tobamovirus multiplication protein 3	PF06454 - Protein of unknown function (DUF1084) (DUF1084) (1 of 6)
Pp3c1_42750	-0.222304	0.106394	0.128234	AT5G66290.1	0	0
Pp3c1_42760	-2.94694	9.52e-159	1.21e-157	AT3G10870.1	methyl esterase 17	PTHR10992:SF840 - METHYLESTERASE 17-RELATED (1 of 3)
Pp3c1_42790	7.62397	2.19e-12	4.51e-12
Pp3c1_42820	-0.552565	0.000126022	0.000189742	AT2G33820.1	Mitochondrial substrate carrier family protein	PTHR24089:SF388 - MITOCHONDRIAL ARGININE TRANSPORTER BAC1 (1 of 1)
Pp3c1_42830	-2.85259	1.12e-67	6.06e-67	AT5G55820.1	0	PTHR13142 - INNER CENTROMERE PROTEIN (1 of 1)
Pp3c1_42870	-4.65283	0	0	AT3G48110.1	glycine-tRNA ligases	K14164 - glycyl-tRNA synthetase (glyQS) (1 of 1)
Pp3c1_42880	-0.960947	1.25e-07	2.18e-07	AT3G19220.1	protein disulfide isomerases	PTHR36035:SF1 - PROTEIN DISULFIDE-ISOMERASE SCO2 (1 of 2)
Pp3c1_4290	0.119924	0.0706722	0.0868818	AT5G59850.1	Ribosomal protein S8 family protein	K02957 - small subunit ribosomal protein S15Ae (RP-S15Ae, RPS15A) (1 of 6)
Pp3c1_42920	2.71079	0.000521403	0.000758646	AT5G56110.1	myb domain protein 103	PTHR10641:SF649 - MYB TRANSCRIPTION FACTOR (1 of 4)
Pp3c1_42950	1.18201	1.14e-27	3.41e-27	AT3G26070.1	Plastid-lipid associated protein PAP / fibrillin family protein	PF04755 - PAP_fibrillin (PAP_fibrillin) (1 of 15)
Pp3c1_430	-1.50652	2.61e-49	1.1e-48	AT1G76140.1	Prolyl oligopeptidase family protein	K01322 - prolyl oligopeptidase [EC:3.4.21.26] (E3.4.21.26, PREP) (1 of 6)
Pp3c1_4300	-3.60502	6.57e-81	4.14e-80	AT5G18590.2	Galactose oxidase/kelch repeat superfamily protein	PTHR23244:SF308 - KELCH REPEAT-CONTAINING PROTEIN (1 of 3)
Pp3c1_43030	-0.5343	1.73e-06	2.88e-06	AT4G35050.1	Transducin family protein / WD-40 repeat family protein	PTHR22844 - F-BOX AND WD40 DOMAIN PROTEIN (1 of 20)
Pp3c1_43050	-1.68053	5.3e-47	2.17e-46	AT1G25290.2	RHOMBOID-like protein 10	PTHR22936:SF29 - RHOMBOID-LIKE PROTEIN 10 (1 of 1)
Pp3c1_4330	-5.05213	1.11e-13	2.39e-13	0	0	0
Pp3c1_4340	0.738142	8.64e-11	1.7e-10	AT5G39900.1	Small GTP-binding protein	PTHR23115:SF97 - TRANSLATION FACTOR GUF1, MITOCHONDRIAL (1 of 1)
Pp3c1_4350	-3.93284	0	0	AT5G53580.1	NAD(P)-linked oxidoreductase superfamily protein	K05275 - pyridoxine 4-dehydrogenase (E1.1.1.65) (1 of 1)
Pp3c1_4370	1.81058	2.86e-135	2.99e-134	AT1G19910.1	ATPase, F0/V0 complex, subunit C protein	K02155 - V-type H+-transporting ATPase 16kDa proteolipid subunit (ATPeV0C, ATP6L) (1 of 5)
Pp3c1_4390	6.62709	1.23e-05	1.95e-05
Pp3c1_4400	0.897948	4.24e-18	1.02e-17	AT1G19910.1	ATPase, F0/V0 complex, subunit C protein	PTHR10263//PTHR10263:SF12 - V-TYPE PROTON ATPASE PROTEOLIPID SUBUNIT // SUBFAMILY NOT NAMED (1 of 1)
Pp3c1_4440	7.98486	1.58e-09	2.98e-09
Pp3c1_4470	-1.06041	6.04e-09	1.11e-08	AT2G29670.1	Tetratricopeptide repeat (TPR)-like superfamily protein	0
Pp3c1_4500	-2.75306	1e-52	4.43e-52	AT5G27650.1	Tudor/PWWP/MBT superfamily protein	PTHR22981 - 3-HYDROXYISOBUTYRATE DEHYDROGENASE-RELATED (1 of 9)
Pp3c1_4510	4.59021	0	0	AT4G29610.1	Cytidine/deoxycytidylate deaminase family protein	3.5.4.5 - Cytidine deaminase / Cytosine nucleoside deaminase (1 of 3)
Pp3c1_4530	1.18707	0.016197	0.0211829	AT5G48230.2	acetoacetyl-CoA thiolase 2	2.3.1.9 - Acetyl-CoA C-acetyltransferase / Acetoacetyl-CoA thiolase (1 of 4)
Pp3c1_4540	-1.27855	3.51e-77	2.11e-76	AT3G30841.1	Cofactor-independent phosphoglycerate mutase	PTHR31209:SF0 - COFACTOR-INDEPENDENT PHOSPHOGLYCERATE MUTASE (1 of 1)
Pp3c1_4600	-1.10741	2.04e-31	6.56e-31	AT4G28030.1	Acyl-CoA N-acyltransferases (NAT) superfamily protein	PTHR23091//PTHR23091:SF234 - N-TERMINAL ACETYLTRANSFERASE // SUBFAMILY NOT NAMED (1 of 3)
Pp3c1_470	3.9534	7.81e-19	1.92e-18	0	0	0
Pp3c1_4720	0.594228	0.491456	0.532172	0	0	0
Pp3c1_4750	-1.04467	7.29e-20	1.84e-19	AT1G78970.2	lupeol synthase 1	4.2.1.129 - Squalene--hopanol cyclase / Squalene--hopene cyclase (1 of 1)
Pp3c1_4930	-0.0802514	0.427103	0.469045	AT3G03160.1	0	PTHR12701:SF12 - GB (1 of 2)
Pp3c1_4970	-3.99338	3.27e-17	7.7e-17	AT3G01140.1	myb domain protein 106	PTHR10641//PTHR10641:SF546 - MYB-LIKE DNA-BINDING PROTEIN MYB // SUBFAMILY NOT NAMED (1 of 5)
Pp3c1_4990	0.95853	9.84e-19	2.41e-18	AT2G15560.1	Putative endonuclease or glycosyl hydrolase	PTHR14379 - LIMKAIN B LKAP (1 of 7)
Pp3c1_5000	2.89443	1.69e-87	1.14e-86	AT4G29130.1	hexokinase 1	K00844 - hexokinase (HK) (1 of 9)
Pp3c1_5010	4.05196	0.0105196	0.0139731	AT4G31060.1	Integrase-type DNA-binding superfamily protein	PF00847 - AP2 domain (AP2) (1 of 150)
Pp3c1_5030	0.214722	0.115644	0.13867	AT5G25800.1	Polynucleotidyl transferase, ribonuclease H-like superfamily protein	K14570 - RNA exonuclease 1 (REX1, REXO1, RNH70) (1 of 3)
Pp3c1_5050	-1.52169	9.86e-52	4.32e-51	AT2G33800.1	Ribosomal protein S5 family protein	K02988 - small subunit ribosomal protein S5 (RP-S5, MRPS5, rpsE) (1 of 4)
Pp3c1_5061	6.13637	4.47e-133	4.59e-132	0	0	0
Pp3c1_5080	0.452054	0.0165919	0.0216828	AT2G38620.2	cyclin-dependent kinase B1;2	K07760 - cyclin-dependent kinase [EC:2.7.11.22] (CDK) (1 of 7)
Pp3c1_5190	1.48936	2.93e-37	1.04e-36	AT2G40800.1	0	0
Pp3c1_5280	0.0591592	0.572002	0.610577	AT1G31350.1	KAR-UP F-box 1	PTHR24412:SF217 - F-BOX/KELCH-REPEAT PROTEIN SKIP25 (1 of 4)
Pp3c1_5300	-3.70204	0	0	AT3G44890.1	ribosomal protein L9	K02939 - large subunit ribosomal protein L9 (RP-L9, MRPL9, rplI) (1 of 5)
Pp3c1_5320	-2.57451	1.59e-179	2.37e-178	AT3G44890.1	ribosomal protein L9	K02939 - large subunit ribosomal protein L9 (RP-L9, MRPL9, rplI) (1 of 5)
Pp3c1_5330	-0.340796	1.84e-08	3.33e-08	AT3G05590.1	ribosomal protein L18	K02883 - large subunit ribosomal protein L18e (RP-L18e, RPL18) (1 of 5)
Pp3c1_540	-4.49367	0	0	AT4G10500.1	2-oxoglutarate (2OG) and Fe(II)-dependent oxygenase superfamily protein	1.14.11.23 - Flavonol synthase / FLS (1 of 9)
Pp3c1_5400	2.17482	1.93e-09	3.63e-09	AT1G63900.1	E3 Ubiquitin ligase family protein	PTHR12183:SF11 - C3HC4 TYPE RING-FINGER PROTEIN-RELATED (1 of 5)
Pp3c1_5440	6.17578	1.57e-07	2.73e-07	0	0	0
Pp3c1_5460	1.51536	2.25e-60	1.1e-59	AT2G35270.1	Predicted AT-hook DNA-binding family protein	PF03479 - Domain of unknown function (DUF296) (DUF296) (1 of 13)
Pp3c1_5469	5.47715	3.69e-56	1.72e-55	0	0	0
Pp3c1_5539	6.84214	2e-47	8.25e-47
Pp3c1_5560	2.50316	0.000232714	0.000345362	AT3G45400.1	exostosin family protein	PTHR11062:SF51 - EXOSTOSIN FAMILY PROTEIN (1 of 7)
Pp3c1_5570	-0.978569	4.32e-37	1.53e-36	AT2G25830.1	YebC-related	PTHR12532:SF0 - TRANSCRIPTIONAL REGULATORY PROTEIN HAH1-RELATED (1 of 1)
Pp3c1_560	-0.728864	3.09e-12	6.34e-12	AT2G26650.1	K+ transporter 1	PF00027//PF07885//PF11834//PF12796 - Cyclic nucleotide-binding domain (cNMP_binding) // Ion channel (Ion_trans_2) // KHA, dimerisation domain of potassium ion channel (KHA) // Ankyrin repeats (3 copies) (Ank_2) (1 of 1)
Pp3c1_5600	2.38033	1.35e-163	1.79e-162	AT1G53720.1	cyclophilin 59	K12735 - peptidyl-prolyl cis-trans isomerase-like 4 [EC:5.2.1.8] (PPIL4) (1 of 1)
Pp3c1_5678	4.16798	0.092805	0.112587	0	0	0
Pp3c1_5780	6.32029	0.000149063	0.000223549	AT5G20910.1	RING/U-box superfamily protein	PTHR22763 - RING ZINC FINGER PROTEIN (1 of 22)
Pp3c1_580	0.687911	2.79e-17	6.59e-17	AT4G29010.1	Enoyl-CoA hydratase/isomerase family	1.1.1.35 - 3-hydroxyacyl-CoA dehydrogenase / Beta-keto-reductase (1 of 3)
Pp3c1_5800	1.11436	2.92e-23	7.95e-23	0	0	KOG0978//KOG1937//KOG4593 - E3 ubiquitin ligase involved in syntaxin degradation // Uncharacterized conserved protein // Mitotic checkpoint protein MAD1 (1 of 1)
Pp3c1_5809	7.26992	2.32e-07	4e-07
Pp3c1_5820	-1.24249	5.66e-29	1.74e-28	AT4G13780.1	methionine--tRNA ligase, putative / methionyl-tRNA synthetase, putative / MetRS, putative	K15437 - aminoacyl tRNA synthase complex-interacting multifunctional protein 1 (AIMP1, ARC1) (1 of 2)
Pp3c1_5840	7.25541	9.32e-38	3.34e-37	AT4G18040.1	eukaryotic translation initiation factor 4E	K03259 - translation initiation factor 4E (EIF4E) (1 of 5)
Pp3c1_5850	-2.61337	7.67e-96	5.64e-95	AT4G18040.1	eukaryotic translation initiation factor 4E	K03259 - translation initiation factor 4E (EIF4E) (1 of 5)
Pp3c1_5860	-0.19313	0.0341101	0.0432856	0	0	PTHR20883//PTHR20883:SF8 - PHYTANOYL-COA DIOXYGENASE DOMAIN CONTAINING 1 // SUBFAMILY NOT NAMED (1 of 1)
Pp3c1_5870	1.55432	1.83e-11	3.68e-11	0	0	0
Pp3c1_590	-0.245119	0.108812	0.130925	AT2G17280.2	Phosphoglycerate mutase family protein	PTHR23029:SF7 - PHOSPHOGLYCERATE/BISPHOSPHOGLYCERATE MUTASE FAMILY PROTEIN (1 of 1)
Pp3c1_5940	10.2557	4.59e-21	1.19e-20	AT5G42620.2	metalloendopeptidases;zinc ion binding	PTHR10942 - LEISHMANOLYSIN-LIKE PEPTIDASE (1 of 4)
Pp3c1_5970	1.85788	7.42e-84	4.83e-83	0	0	0
Pp3c1_60	0.153774	0.0911044	0.110681	AT4G20910.1	double-stranded RNA binding protein-related / DsRBD protein-related	2.1.1.187 - 23S rRNA (guanine(745)-N(1))-methyltransferase / Ribosomal RNA(m(1)G)-methylase (1 of 1)
Pp3c1_600	-1.80523	1.03e-47	4.28e-47	AT2G38440.1	SCAR homolog 2	PTHR12902 - WASP-1 (1 of 7)
Pp3c1_6010	-5.01063	7.74e-12	1.57e-11	AT5G19730.1	Pectin lyase-like superfamily protein	K01051 - pectinesterase (E3.1.1.11) (1 of 44)
Pp3c1_6020	0.480902	1.76e-06	2.92e-06	AT1G08480.1	0	0
Pp3c1_6030	3.53344	0.370977	0.412768	0	0	0
Pp3c1_6031	7.22501	2.18e-56	1.02e-55
Pp3c1_6050	-2.78455	2.05e-122	1.92e-121	AT2G33580.1	Protein kinase superfamily protein	PF01476//PF07714 - LysM domain (LysM) // Protein tyrosine kinase (Pkinase_Tyr) (1 of 4)
Pp3c1_6070	1.93685	3.32e-52	1.47e-51	AT5G25560.1	CHY-type/CTCHY-type/RING-type Zinc finger protein	K10144 - RING finger and CHY zinc finger domain-containing protein 1 (RCHY1, PIRH2) (1 of 5)
Pp3c1_6090	-1.98281	5.75e-33	1.9e-32	AT3G19050.1	phragmoplast orienting kinesin 2	K10400 - kinesin family member 15 (KIF15) (1 of 7)
Pp3c1_6110	0.503012	0.00286762	0.00397901	0	0	0
Pp3c1_6120	-2.24176	1.35e-05	2.14e-05	AT1G32210.1	Defender against death (DAD family) protein	K12668 - oligosaccharyltransferase complex subunit epsilon (OST2, DAD1) (1 of 2)
Pp3c1_6130	-0.640206	2.53e-16	5.83e-16	AT4G17520.1	Hyaluronan / mRNA binding family	PTHR12299:SF17 - AT19571P-RELATED (1 of 2)
Pp3c1_6150	2.83383	0	0	AT2G35110.2	transcription activators	K05750 - NCK-associated protein 1 (NCKAP1, NAP125) (1 of 2)
Pp3c1_6160	4.61263	1.95e-88	1.33e-87	AT4G00100.1	ribosomal protein S13A	K02953 - small subunit ribosomal protein S13e (RP-S13e, RPS13) (1 of 4)
Pp3c1_6170	-0.988034	6.24e-07	1.06e-06	AT1G80245.1	Spc97 / Spc98 family of spindle pole body (SBP) component	0
Pp3c1_6180	-0.11111	0.502376	0.542695	AT1G07130.1	Nucleic acid-binding, OB-fold-like protein	PTHR13989:SF14 - CST COMPLEX SUBUNIT STN1 (1 of 1)
Pp3c1_620	0.398294	0.00106851	0.00152719	AT1G32340.1	NDR1/HIN1-like 8	PTHR22770 - UBIQUITIN CONJUGATING ENZYME 7 INTERACTING PROTEIN-RELATED (1 of 1)
Pp3c1_6200	3.58559	3.41e-199	5.89e-198	AT1G07230.1	non-specific phospholipase C1	3.1.4.3 - Phospholipase C / Lipophosphodiesterase I (1 of 5)
Pp3c1_6220	-0.742851	6.71e-06	1.08e-05	AT5G64520.2	homolog of X-ray repair cross complementing 2 (XRCC2)	K10879 - DNA-repair protein XRCC2 (XRCC2) (1 of 1)
Pp3c1_6230	4.28877	0.0844315	0.102872	0	0	0
Pp3c1_6240	2.4281	8.75e-189	1.4e-187	AT5G11700.2	0	PTHR31513:SF1 - GLYCINE-RICH PROTEIN (1 of 5)
Pp3c1_6260	-3.76312	5.09e-24	1.41e-23	AT4G01070.1	UDP-Glycosyltransferase superfamily protein	PTHR11926:SF279 - UDP-GLYCOSYLTRANSFERASE 74C1-RELATED (1 of 10)
Pp3c1_6272	-3.3112	0.0134517	0.0177106	AT4G03560.1	two-pore channel 1	0
Pp3c1_6280	0.106142	0.235876	0.271367	AT5G61030.1	glycine-rich RNA-binding protein 3	PF00076 - RNA recognition motif. (a.k.a. RRM, RBD, or RNP domain) (RRM_1) (1 of 187)
Pp3c1_6290	-3.3305	0.399636	0.441881	AT2G03210.1	fucosyltransferase 2	2.4.1.69 - Galactoside 2-alpha-L-fucosyltransferase / Secretor-type beta-galactoside alpha-1->2 fucosyltransferase (1 of 9)
Pp3c1_630	-0.439964	9.44e-05	0.000143449	AT1G33520.1	D111/G-patch domain-containing protein	K13101 - G patch domain and KOW motifs-containing protein (GPKOW) (1 of 1)
Pp3c1_6350	0.728372	4.37e-19	1.08e-18	AT5G15880.1	0	0
Pp3c1_6360	-3.53359	3.79e-204	6.73e-203	AT3G46100.1	Histidyl-tRNA synthetase 1	K01892 - histidyl-tRNA synthetase (HARS, hisS) (1 of 2)
Pp3c1_6380	0.0667752	0.442884	0.48473	AT4G16310.1	LSD1-like 3	1.5.3.17 - Non-specific polyamine oxidase / Polyamine oxidase (1 of 7)
Pp3c1_6410	0.97383	2.83e-21	7.38e-21	0	0	0
Pp3c1_6450	7.76375	1.2e-17	2.87e-17	AT3G25700.1	Eukaryotic aspartyl protease family protein	PTHR13683:SF250 - ASPARTYL PROTEASE-LIKE PROTEIN (1 of 4)
Pp3c1_6470	1.43519	6.52e-28	1.96e-27	AT5G46860.1	Syntaxin/t-SNARE family protein	K08488 - syntaxin 7 (STX7) (1 of 4)
Pp3c1_6480	-2.20857	6.11e-26	1.76e-25	AT3G61080.1	Protein kinase superfamily protein	2.7.1.171 - Protein-fructosamine 3-kinase / Fructosamine 3-kinase (1 of 1)
Pp3c1_6490	-0.561516	9.28e-06	1.48e-05	AT4G31850.1	proton gradient regulation 3	PF01535//PF13041 - PPR repeat (PPR) // PPR repeat family (PPR_2) (1 of 24)
Pp3c1_6500	-2.53719	1.7e-59	8.25e-59	AT5G18480.1	plant glycogenin-like starch initiation protein 6	PTHR11183:SF39 - PROTEIN GYG-1, ISOFORM A (1 of 2)
Pp3c1_6510	5.61865	0	0	AT2G16630.1	Pollen Ole e 1 allergen and extensin family protein	0
Pp3c1_6520	1.38607	1.11e-75	6.56e-75	AT4G31350.2	Core-2/I-branching beta-1,6-N-acetylglucosaminyltransferase family protein	PF02485 - Core-2/I-Branching enzyme (Branch) (1 of 31)
Pp3c1_6530	4.6719	1.03e-05	1.64e-05	AT1G05150.1	Calcium-binding tetratricopeptide family protein	0
Pp3c1_6570	-2.35891	1.65e-75	9.73e-75	AT1G48550.1	Vacuolar protein sorting-associated protein 26	PTHR12233:SF2 - DOWN SYNDROME CRITICAL REGION PROTEIN 3 (1 of 2)
Pp3c1_6640	1.3294	6.09e-06	9.81e-06	AT1G22410.1	Class-II DAHP synthetase family protein	2.5.1.54 - 3-deoxy-7-phosphoheptulonate synthase / Phospho-2-oxo-3-deoxyheptonate aldolase (1 of 7)
Pp3c1_6650	0.0978636	0.0771949	0.0944928	AT1G67430.1	Ribosomal protein L22p/L17e family protein	PTHR11593 - 60S RIBOSOMAL PROTEIN L17 (1 of 5)
Pp3c1_670	5.78804	2.3e-280	6.59e-279	AT2G05710.1	aconitase 3	PTHR11670:SF1 - IRON REGULATORY PROTEIN 1A-RELATED (1 of 1)
Pp3c1_6700	2.06867	0.0474057	0.0592931	AT3G28040.1	Leucine-rich receptor-like protein kinase family protein	PF00560//PF07714//PF08263 - Leucine Rich Repeat (LRR_1) // Protein tyrosine kinase (Pkinase_Tyr) // Leucine rich repeat N-terminal domain (LRRNT_2) (1 of 5)
Pp3c1_6720	-5.94386	0.00073316	0.00105807	0	0	0
Pp3c1_6750	-2.13218	3.36e-139	3.63e-138	AT5G04930.1	aminophospholipid ATPase 1	PTHR24092:SF74 - PHOSPHOLIPID-TRANSPORTING ATPASE 1 (1 of 2)
Pp3c1_6760	-4.72443	0.027935	0.0357451	0	0	PTHR21328:SF24 - MONO [ADP-RIBOSE] POLYMERASE PARP16 (1 of 2)
Pp3c1_680	0.194646	0.0853284	0.103912	AT1G69060.1	Chaperone DnaJ-domain superfamily protein	PTHR36335:SF1 - CHAPERONE DNAJ-DOMAIN CONTAINING PROTEIN (1 of 2)
Pp3c1_6860	4.64213	0.00970218	0.0129258	0	0	0
Pp3c1_6880	0.0536861	0.568557	0.607333	AT5G22220.2	E2F transcription factor 1	PTHR12081:SF18 - TRANSCRIPTION FACTOR E2F (1 of 3)
Pp3c1_690	-0.125458	0.160396	0.188778	AT1G21680.1	DPP6 N-terminal domain-like protein	PTHR32161:SF8 - PROTEIN TAG-10, ISOFORM A (1 of 1)
Pp3c1_6920	-0.473531	4.3e-06	6.98e-06	0	0	0
Pp3c1_6930	-1.48535	4.25e-59	2.05e-58	AT3G48890.1	membrane-associated progesterone binding protein 3	K17278 - membrane-associated progesterone receptor component (PGRMC1_2) (1 of 4)
Pp3c1_6940	1.58695	3.09e-21	8.03e-21	AT4G31540.1	exocyst subunit exo70 family protein G1	PTHR12542:SF16 - EXO70-G1 PROTEIN (1 of 5)
Pp3c1_6950	-0.109749	0.351264	0.392696	AT5G43100.1	Eukaryotic aspartyl protease family protein	PTHR13683//PTHR13683:SF342 - ASPARTYL PROTEASES // SUBFAMILY NOT NAMED (1 of 3)
Pp3c1_6959	3.93101	0.0110869	0.0147023	0	0	0
Pp3c1_6980	-0.468804	0.00534953	0.00727746	AT5G54470.1	B-box type zinc finger family protein	PTHR31717:SF3 - ZINC FINGER PROTEIN CONSTANS-LIKE 14-RELATED (1 of 6)
Pp3c1_6990	-2.06471	2.6e-32	8.48e-32	AT5G16970.1	alkenal reductase	1.3.1.102 - 2-alkenal reductase (NADP(+)) / NADPH-dependent alkenal/one oxidoreductase (1 of 2)
Pp3c1_70	-2.86514	6.38e-115	5.58e-114	AT4G32630.2	ArfGap/RecO-like zinc finger domain-containing protein	PTHR23180:SF200 - ARF-GAP DOMAIN AND FG REPEAT-CONTAINING PROTEIN 1 (1 of 5)
Pp3c1_7030	6.08617	9.63e-39	3.52e-38	AT4G27670.1	heat shock protein 21	PTHR11527:SF95 - 23.5 KDA HEAT SHOCK PROTEIN, MITOCHONDRIAL-RELATED (1 of 2)
Pp3c1_7080	-0.111195	0.184106	0.214959	AT1G36050.1	Endoplasmic reticulum vesicle transporter protein	PTHR10984//PTHR10984:SF35 - ENDOPLASMIC RETICULUM-GOLGI INTERMEDIATE COMPARTMENT PROTEIN // SUBFAMILY NOT NAMED (1 of 4)
Pp3c1_7091	-3.34034	0.281774	0.319942	AT2G30390.1	ferrochelatase 2	0
Pp3c1_7150	2.69784	4.23e-30	1.33e-29	AT5G42650.1	allene oxide synthase	4.2.1.92 - Hydroperoxide dehydratase / Hydroperoxide isomerase (1 of 3)
Pp3c1_7160	-0.212215	0.000197716	0.000294537	AT5G39740.2	ribosomal protein L5 B	K02932 - large subunit ribosomal protein L5e (RP-L5e, RPL5) (1 of 4)
Pp3c1_7170	-0.613306	1.67e-10	3.25e-10	AT3G54840.1	Ras-related small GTP-binding family protein	KOG0092 - GTPase Rab5/YPT51 and related small G protein superfamily GTPases (1 of 11)
Pp3c1_7175	4.03031	0.116027	0.139095	0	0	0
Pp3c1_7200	6.29066	0	0	0	0	0
Pp3c1_7215	6.86889	3.96e-06	6.45e-06	AT3G28860.1	ATP binding cassette subfamily B19
Pp3c1_7220	-4.02037	0.0012476	0.00177575	AT3G58800.1	0	0
Pp3c1_7270	10.1503	8.19e-17	1.91e-16
Pp3c1_7290	1.83628	1.14e-57	5.4e-57	AT2G44090.1	Ankyrin repeat family protein	PTHR36024:SF1 - ANKYRIN REPEAT PROTEIN SKIP35 (1 of 8)
Pp3c1_7300	0.970018	4.96e-35	1.7e-34	AT2G42380.2	Basic-leucine zipper (bZIP) transcription factor family protein	PTHR13301 - X-BOX TRANSCRIPTION FACTOR-RELATED (1 of 34)
Pp3c1_7380	-5.89673	0	0	AT2G22780.1	peroxisomal NAD-malate dehydrogenase 1	PTHR11540:SF27 - MALATE DEHYDROGENASE, GLYOXYSOMAL-RELATED (1 of 2)
Pp3c1_7390	1.93424	5.6e-75	3.29e-74	AT1G03260.1	SNARE associated Golgi protein family	PF09335 - SNARE associated Golgi protein (SNARE_assoc) (1 of 12)
Pp3c1_7410	0.201516	0.326938	0.367665	AT1G24050.1	RNA-processing, Lsm domain	KOG4401 - Uncharacterized conserved protein (1 of 1)
Pp3c1_7430	-0.389823	3.67e-08	6.55e-08	AT1G76850.1	exocyst complex component sec5	K17637 - exocyst complex component 2 (EXOC2, SEC5) (1 of 3)
Pp3c1_7439	1.62742	0.437463	0.479344	0	0	0
Pp3c1_7450	-3.38722	1.56e-270	4.22e-269	AT5G01920.1	Protein kinase superfamily protein	PTHR11584 - SERINE/THREONINE PROTEIN KINASE (1 of 4)
Pp3c1_7460	0.343742	6.4e-05	9.82e-05	AT1G79730.1	hydroxyproline-rich glycoprotein family protein	K15174 - RNA polymerase II-associated factor 1 (PAF1) (1 of 1)
Pp3c1_750	5.01845	1.54e-10	3.01e-10	AT5G43280.2	delta(3,5),delta(2,4)-dienoyl-CoA isomerase 1	1.5.1.6 - Formyltetrahydrofolate dehydrogenase / 10-formyltetrahydrofolate dehydrogenase (1 of 1)
Pp3c1_7500	1.36636	1.4e-75	8.28e-75	AT3G48680.1	gamma carbonic anhydrase-like 2	PTHR13061:SF0 - GAMMA CARBONIC ANHYDRASE-LIKE 1, MITOCHONDRIAL-RELATED (1 of 3)
Pp3c1_7510	-1.75059	1.29e-26	3.77e-26	AT2G37190.1	Ribosomal protein L11 family protein	K02870 - large subunit ribosomal protein L12e (RP-L12e, RPL12) (1 of 7)
Pp3c1_7520	0.405524	1.52e-05	2.4e-05	AT1G73380.1	0	PTHR13379 - UNCHARACTERIZED DUF1308 (1 of 1)
Pp3c1_7540	-5.66888	2.06e-211	3.87e-210	AT1G19660.1	Wound-responsive family protein	PTHR15160//PTHR15160:SF6 - VON HIPPEL-LINDAU PROTEIN // SUBFAMILY NOT NAMED (1 of 2)
Pp3c1_7550	-4.67506	2.82e-08	5.07e-08	0	0	0
Pp3c1_7590	0.840373	8.87e-26	2.55e-25	0	0	0
Pp3c1_7630	2.38093	1.34e-80	8.41e-80	AT3G17360.1	phragmoplast orienting kinesin 1	PTHR24115:SF417 - PHRAGMOPLAST ORIENTING KINESIN-1 (1 of 17)
Pp3c1_7649	5.45894	1.58e-05	2.49e-05	0	0	0
Pp3c1_7710	0.179181	0.00322075	0.00445518	AT4G18730.1	ribosomal protein L16B	K02868 - large subunit ribosomal protein L11e (RP-L11e, RPL11) (1 of 7)
Pp3c1_7720	2.72557	1.82e-255	4.52e-254	0	0	0
Pp3c1_7730	1.36084	0.011113	0.0147328	0	0	0
Pp3c1_7740	-1.71479	2.49e-16	5.75e-16	AT4G17500.1	ethylene responsive element binding factor 1	K09286 - EREBP-like factor (EREBP) (1 of 16)
Pp3c1_7800	0.167473	0.307142	0.346706	AT4G17500.1	ethylene responsive element binding factor 1	PTHR31190:SF30 - ETHYLENE-RESPONSIVE TRANSCRIPTION FACTOR 15-RELATED (1 of 9)
Pp3c1_7810	-3.81473	9.33e-156	1.16e-154	AT3G20330.1	PYRIMIDINE B	2.1.3.2 - Aspartate carbamoyltransferase / Carbamylaspartotranskinase (1 of 2)
Pp3c1_7820	-0.337652	0.791462	0.811642	AT5G36210.1	alpha/beta-Hydrolases superfamily protein	3.4.22.40 - Bleomycin hydrolase / Aminopeptidase C (Lactococcus lactis) (1 of 3)
Pp3c1_7830	-2.89009	2.77e-179	4.11e-178	AT5G56940.1	Ribosomal protein S16 family protein	K02959 - small subunit ribosomal protein S16 (RP-S16, MRPS16, rpsP) (1 of 3)
Pp3c1_7837	4.35868	0.00644787	0.00870482	0	0	0
Pp3c1_7870	0.38237	0.000248356	0.000367891	AT3G06930.2	protein arginine methyltransferase 4B	K05931 - histone-arginine methyltransferase CARM1 [EC:2.1.1.125] (CARM1, PRMT4) (1 of 2)
Pp3c1_7880	-3.83297	3.46e-25	9.85e-25	AT2G25060.1	early nodulin-like protein 14	PF02298 - Plastocyanin-like domain (Cu_bind_like) (1 of 28)
Pp3c1_7890	2.97472	2.5e-20	6.38e-20	AT3G16565.2	alanine-tRNA ligases;nucleic acid binding;ligases, forming aminoacyl-tRNA and related compounds;nucleotide binding;ATP binding	PTHR11777:SF7 - THREONYL AND ALANYL TRNA SYNTHETASE SECOND ADDITIONAL DOMAIN-CONTAINING PROTEIN (1 of 1)
Pp3c1_7900	-0.986664	5.76e-31	1.83e-30	AT5G53400.1	HSP20-like chaperones superfamily protein	PTHR12356:SF3 - NUCLEAR MIGRATION PROTEIN NUDC (1 of 3)
Pp3c1_7908	7.26154	3.96e-39	1.45e-38
Pp3c1_7910	-3.21312	0	0	AT1G17745.1	D-3-phosphoglycerate dehydrogenase	K00058 - D-3-phosphoglycerate dehydrogenase (serA, PHGDH) (1 of 4)
Pp3c1_7950	-1.86226	4.1e-59	1.98e-58	0	0	0
Pp3c1_80	-1.69421	0.563808	0.602557	AT5G07280.1	Leucine-rich repeat transmembrane protein kinase	PF00560//PF13855 - Leucine Rich Repeat (LRR_1) // Leucine rich repeat (LRR_8) (1 of 6)
Pp3c1_8030	2.04872	1.03e-06	1.73e-06	0	0	0
Pp3c1_8046	1.69759	0.619654	0.654553	AT1G18950.1	DDT domain superfamily	0
Pp3c1_8060	1.45572	7.85e-72	4.45e-71	AT2G03510.1	SPFH/Band 7/PHB domain-containing membrane-associated protein family	PTHR15351:SF3 - PROTEIN ERL-1 (1 of 2)
Pp3c1_8069	6.1361	7.13e-07	1.2e-06	0	0	0
Pp3c1_8080	1.20067	7.14e-07	1.21e-06	AT1G02000.1	UDP-D-glucuronate 4-epimerase 2	5.1.3.6 - UDP-glucuronate 4-epimerase / Uridine diphosphoglucuronate epimerase (1 of 9)
Pp3c1_8100	-0.532113	6.48e-06	1.04e-05	AT3G05670.1	RING/U-box protein	PTHR22880:SF34 - ATP-DEPENDENT CHROMATIN ASSEMBLY FACTOR LARGE SUBUNIT-RELATED (1 of 2)
Pp3c1_8110	-1.67686	0.67903	0.708393	AT2G45670.1	calcineurin B subunit-related	K13510 - lysophosphatidylcholine acyltransferase / lyso-PAF acetyltransferase (LPCAT1_2) (1 of 9)
Pp3c1_8111	8.36097	1.41e-11	2.84e-11	AT2G45670.1	calcineurin B subunit-related
Pp3c1_8119	1.09693	7.38e-15	1.64e-14	0	0	0
Pp3c1_8130	3.79941	5.5e-25	1.56e-24	0	0	0
Pp3c1_8151	4.35474	6.33e-28	1.9e-27	0	0	0
Pp3c1_8160	1.43098	0.000400433	0.000586306	AT1G73560.1	Bifunctional inhibitor/lipid-transfer protein/seed storage 2S albumin superfamily protein	PF14368 - Probable lipid transfer (LTP_2) (1 of 63)
Pp3c1_8170	-2.88339	2.04e-223	4.1e-222	AT3G04260.1	plastid transcriptionally active 3	PTHR31407:SF5 - PLASTID TRANSCRIPTIONALLY ACTIVE 3 (1 of 1)
Pp3c1_8190	2.31381	2.1e-225	4.29e-224	AT1G68410.2	Protein phosphatase 2C family protein	PTHR13832:SF25 - PROTEIN PHOSPHATASE 2C 12-RELATED (1 of 2)
Pp3c1_8210	-2.32762	5.66e-12	1.16e-11	AT4G17810.1	C2H2 and C2HC zinc fingers superfamily protein	0
Pp3c1_8240	0.0147618	0.980257	0.982844	AT5G47240.1	nudix hydrolase homolog 8	3.6.1.13//3.6.1.22 - ADP-ribose diphosphatase / ADPR-PPase // NAD(+) diphosphatase / NADP pyrophosphatase (1 of 3)
Pp3c1_8250	0.969656	0.253039	0.289748	0	0	0
Pp3c1_8270	-0.228286	0.00650632	0.00878175	AT5G61410.1	D-ribulose-5-phosphate-3-epimerase	K01783 - ribulose-phosphate 3-epimerase (rpe, RPE) (1 of 4)
Pp3c1_8280	-0.000589429	0.990878	0.991914	AT2G40010.1	Ribosomal protein L10 family protein	K02941 - large subunit ribosomal protein LP0 (RP-LP0, RPLP0) (1 of 2)
Pp3c1_8290	-0.78391	2.96e-27	8.77e-27	AT5G58420.1	Ribosomal protein S4 (RPS4A) family protein	K02987 - small subunit ribosomal protein S4e (RP-S4e, RPS4) (1 of 7)
Pp3c1_8310	0.401955	0.000143875	0.000215944	AT1G05150.1	Calcium-binding tetratricopeptide family protein	PTHR23083//PTHR23083:SF380 - TETRATRICOPEPTIDE REPEAT PROTEIN, TPR // SUBFAMILY NOT NAMED (1 of 2)
Pp3c1_8320	-3.56556	0.230414	0.265441	0	0	0
Pp3c1_8340	-1.9157	1.47e-24	4.11e-24	AT3G13227.1	serine-rich protein-related	PTHR33132:SF13 - SERINE-RICH PROTEIN-LIKE PROTEIN (1 of 9)
Pp3c1_8400	-0.534616	0.0571938	0.0710012	0	0	0
Pp3c1_8430	0.197734	0.089165	0.108413	AT5G58130.1	RNA-binding (RRM/RBD/RNP motifs) family protein	PF00076 - RNA recognition motif. (a.k.a. RRM, RBD, or RNP domain) (RRM_1) (1 of 187)
Pp3c1_8440	-1.61997	3.8e-38	1.37e-37	AT1G59610.1	dynamin-like 3	K01528 - dynamin GTPase (DNM) (1 of 4)
Pp3c1_8450	-0.893211	0.288772	0.327251	AT1G09620.1	ATP binding;leucine-tRNA ligases;aminoacyl-tRNA ligases;nucleotide binding;ATP binding;aminoacyl-tRNA ligases	6.1.1.4 - Leucine--tRNA ligase / Leucyl-tRNA synthetase (1 of 3)
Pp3c1_8470	0.664627	3.35e-09	6.23e-09	AT1G48350.1	Ribosomal L18p/L5e family protein	PTHR12899 - 39S RIBOSOMAL PROTEIN L18, MITOCHONDRIAL (1 of 7)
Pp3c1_8480	6.17362	1.54e-26	4.5e-26	0	0	0
Pp3c1_8490	-1.64986	4.43e-27	1.31e-26	AT1G27340.1	Galactose oxidase/kelch repeat superfamily protein	PTHR32133:SF124 - F-BOX ONLY PROTEIN 13 (1 of 45)
Pp3c1_8530	-2.70518	1.89e-97	1.41e-96	AT1G24610.1	Rubisco methyltransferase family protein	PTHR13271:SF25 - RIBOSOMAL N-LYSINE METHYLTRANSFERASE 3 (1 of 1)
Pp3c1_8550	-1.64829	7.67e-39	2.8e-38	AT4G36860.1	LIM domain-containing protein	PTHR24209:SF7 - PROTEIN DA1-RELATED 2 (1 of 4)
Pp3c1_8580	-0.382943	0.00261232	0.00363456	AT3G62270.1	HCO3- transporter family	PTHR11453:SF44 - BORON TRANSPORTER 1-RELATED (1 of 2)
Pp3c1_860	0.721622	2.38e-13	5.06e-13	AT3G01460.1	methyl-CPG-binding domain 9	PTHR14140:SF27 - PROTEIN SHISA-5 (1 of 4)
Pp3c1_8710	1.61874	0.00593958	0.00804495	AT4G18240.1	starch synthase 4	2.4.1.21 - Starch synthase / Starch (bacterial glycogen) synthase (1 of 14)
Pp3c1_8740	-3.14624	3.09e-23	8.41e-23	AT1G63650.3	basic helix-loop-helix (bHLH) DNA-binding superfamily protein	KOG1319 - bHLHZip transcription factor BIGMAX (1 of 3)
Pp3c1_8820	0.256775	0.00474497	0.00647637	AT3G42790.1	alfin-like 3	PTHR12321:SF55 - PHD FINGER PROTEIN ALFIN-LIKE 4 (1 of 8)
Pp3c1_8830	5.8899	4.2e-15	9.37e-15	0	0	0
Pp3c1_8850	-1.23914	1.71e-06	2.83e-06	0	0	0
Pp3c1_8860	4.12105	1.72e-22	4.62e-22	0	0	0
Pp3c1_8869	8.05555	1.62e-09	3.06e-09
Pp3c1_8870	-1.29943	2.37e-13	5.05e-13	AT5G20820.1	SAUR-like auxin-responsive protein family	0
Pp3c1_8890	-1.34301	1.35e-45	5.45e-45	AT1G19270.1	DA1	KOG1703 - Adaptor protein Enigma and related PDZ-LIM proteins (1 of 9)
Pp3c1_890	-1.73833	1.82e-33	6.09e-33	AT5G63100.1	S-adenosyl-L-methionine-dependent methyltransferases superfamily protein	PTHR12176:SF29 - S-ADENOSYL-L-METHIONINE-DEPENDENT METHYLTRANSFERASE DOMAIN-CONTAINING PROTEIN (1 of 3)
Pp3c1_8915	0.408476	0.659516	0.691018	0	0	0
Pp3c1_8930	7.83865	4.34e-09	8.04e-09	AT3G24140.1	basic helix-loop-helix (bHLH) DNA-binding superfamily protein	PTHR11514//PTHR11514:SF57 - MYC // SUBFAMILY NOT NAMED (1 of 5)
Pp3c1_8980	-2.08955	0.0349157	0.0442539	0	0	0
Pp3c1_900	0.462434	2.72e-05	4.26e-05	AT3G20050.1	T-complex protein 1 alpha subunit	K09493 - T-complex protein 1 subunit alpha (CCT1, TCP1) (1 of 3)
Pp3c1_9020	-0.863608	2.06e-08	3.72e-08	0	0	0
Pp3c1_9050	6.81793	6.61e-06	1.06e-05	AT4G32870.1	Polyketide cyclase/dehydrase and lipid transport superfamily protein	PF10604 - Polyketide cyclase / dehydrase and lipid transport (Polyketide_cyc2) (1 of 17)
Pp3c1_9080	5.06372	0.0122243	0.0161498	0	0	0
Pp3c1_9171	7.57569	2.39e-08	4.31e-08
Pp3c1_9180	-2.11712	3e-93	2.15e-92	AT1G67720.1	Leucine-rich repeat protein kinase family protein	PF07714//PF12819 - Protein tyrosine kinase (Pkinase_Tyr) // Carbohydrate-binding protein of the ER (Malectin_like) (1 of 9)
Pp3c1_9190	-1.78652	1.77e-18	4.31e-18	AT5G61220.1	LYR family of Fe/S cluster biogenesis protein	PTHR13166:SF7 - LYR MOTIF-CONTAINING PROTEIN 4 (1 of 1)
Pp3c1_9250	-4.4796	3.21e-107	2.63e-106	AT1G15390.1	peptide deformylase 1A	K01462 - peptide deformylase (PDF, def) (1 of 3)
Pp3c1_9260	5.75739	1.99e-06	3.3e-06	0	0	0
Pp3c1_9270	2.35539	1.68e-155	2.08e-154	AT3G26560.1	ATP-dependent RNA helicase, putative	PTHR18934//PTHR18934:SF120 - ATP-DEPENDENT RNA HELICASE // SUBFAMILY NOT NAMED (1 of 2)
Pp3c1_9290	0.0751454	0.345008	0.386261	AT2G40000.1	ortholog of sugar beet HS1 PRO-1 2	PF07014 - Hs1pro-1 protein C-terminus (Hs1pro-1_C) (1 of 6)
Pp3c1_9320	5.75402	1.02e-16	2.36e-16	AT1G06840.1	Leucine-rich repeat protein kinase family protein	K04733 - interleukin-1 receptor-associated kinase 4 (IRAK4) (1 of 56)
Pp3c1_9330	-1.83771	2.48e-162	3.25e-161	AT4G04770.1	ATP binding cassette protein 1	PTHR30508:SF1 - UPF0051 PROTEIN ABCI8, CHLOROPLASTIC-RELATED (1 of 4)
Pp3c1_9400	0.41013	0.51671	0.556672	AT5G12380.1	annexin 8	PTHR10502 - ANNEXIN (1 of 7)
Pp3c1_9420	2.73884	7.94e-152	9.55e-151	AT4G04320.1	malonyl-CoA decarboxylase family protein	4.1.1.9 - Malonyl-CoA decarboxylase / Malonyl-CoA carboxy-lyase (1 of 1)
Pp3c1_9430	1.81781	2.32e-53	1.04e-52	AT3G16170.1	AMP-dependent synthetase and ligase family protein	PTHR24095:SF52 - ACYL-COA SYNTHETASE FAMILY MEMBER 3, MITOCHONDRIAL (1 of 1)
Pp3c1_9440	3.4689	1.95e-130	1.96e-129	AT3G19440.1	Pseudouridine synthase family protein	PTHR11079:SF58 - RNA PSEUDOURIDINE SYNTHASE 4, MITOCHONDRIAL (1 of 1)
Pp3c1_950	-3.50399	6.14e-174	8.82e-173	AT1G68520.1	B-box type zinc finger protein with CCT domain	PTHR31874:SF1 - CCT MOTIF FAMILY PROTEIN-RELATED (1 of 12)
Pp3c1_9540	-1.1037	5.18e-39	1.9e-38	AT5G10720.1	histidine kinase 5	PTHR24423:SF475 - HISTIDINE KINASE 5 (1 of 5)
Pp3c1_9560	-0.208138	0.154487	0.182262	AT3G16720.1	TOXICOS EN LEVADURA 2	PTHR14155:SF99 - RING-H2 FINGER PROTEIN ATL3 (1 of 4)
Pp3c1_9600	4.0243	8.16e-286	2.43e-284	AT1G79750.1	NADP-malic enzyme 4	1.1.1.40 - Malate dehydrogenase (oxaloacetate-decarboxylating) (NADP(+)) / Pyruvic-malic carboxylase (1 of 3)
Pp3c1_9620	2.21198	0.000376527	0.000552046	AT1G20510.1	OPC-8:0 CoA ligase1	K10526 - OPC-8:0 CoA ligase 1 (OPCL1) (1 of 3)
Pp3c1_9630	-0.312818	0.175908	0.205951	0	0	PTHR12210//PTHR12210:SF49 - NUCLEAR LIM INTERACTOR-INTERACTING FACTOR-RELATED // SUBFAMILY NOT NAMED (1 of 3)
Pp3c1_9650	-0.586284	2.44e-06	4.01e-06	AT5G65490.1	0	PTHR13060 - SGT1 PROTEIN HSGT1 SUPPRESSOR OF GCR2 (1 of 1)
Pp3c1_9660	2.31878	2.4e-82	1.54e-81	AT4G33670.1	NAD(P)-linked oxidoreductase superfamily protein	1.1.1.316 - L-galactose 1-dehydrogenase / L-galDH (1 of 2)
Pp3c1_9680	2.07256	5.45e-131	5.51e-130	AT3G27020.1	YELLOW STRIPE like 6	PF03169 - OPT oligopeptide transporter protein (OPT) (1 of 5)
Pp3c1_9690	2.28671	3.27e-169	4.49e-168	AT3G30390.2	Transmembrane amino acid transporter family protein	PTHR16189:SF0 - TRANSMEMBRANE PROTEIN 104 (1 of 2)
Pp3c1_9760	-3.36188	1.2e-68	6.53e-68	0	0	PTHR31434:SF2 - S PHASE CYCLIN A-ASSOCIATED PROTEIN IN THE ENDOPLASMIC RETICULUM (1 of 2)
Pp3c1_9780	-0.226192	0.0578845	0.0718215	AT2G33585.1	0	0
Pp3c1_9790	-2.27576	6.17e-81	3.89e-80	AT5G46780.1	VQ motif-containing protein	PF05678 - VQ motif (VQ) (1 of 27)
Pp3c1_9830	-1.73476	3.96e-16	9.08e-16	AT2G21170.1	triosephosphate isomerase	K01803 - triosephosphate isomerase (TIM) (TPI, tpiA) (1 of 6)
Pp3c1_9850	-3.54116	1.19e-232	2.55e-231	AT1G07810.1	ER-type Ca2+-ATPase 1	PTHR24093:SF289 - CALCIUM-TRANSPORTING ATPASE 1, ENDOPLASMIC RETICULUM-TYPE-RELATED (1 of 4)
Pp3c1_9860	-0.340116	0.00353701	0.00487967	AT5G54930.1	AT hook motif-containing protein	0
Pp3c1_9896	1.51531	1.05e-11	2.13e-11	0	0	0
Pp3c1_9910	3.03794	6.13e-06	9.87e-06	AT5G13930.1	Chalcone and stilbene synthase family protein	2.3.1.74 - Naringenin-chalcone synthase / Flavonone synthase (1 of 35)
Pp3c1_9940	0.678233	1.64e-06	2.72e-06	0	0	PF00581 - Rhodanese-like domain (Rhodanese) (1 of 21)
Pp3c1_9970	-0.26719	0.311249	0.351061	0	0	0
Pp3c10_10040	2.83377	2.63e-72	1.5e-71	0	0	PTHR36351:SF1 - EMBRYO SAC DEVELOPMENT ARREST 12 PROTEIN (1 of 2)
Pp3c10_10100	0.634457	4.2e-07	7.17e-07	AT3G48180.1	0	0
Pp3c10_10130	-0.591286	1.49e-07	2.6e-07	0	0	0
Pp3c10_10170	-0.545396	0.00015199	0.000227809	0	0	0
Pp3c10_10200	-2.33582	2.85e-17	6.73e-17	0	0	0
Pp3c10_10220	-4.22024	0	0	AT3G60750.1	Transketolase	K00615 - transketolase (E2.2.1.1, tktA, tktB) (1 of 4)
Pp3c10_10230	4.01008	5.15e-108	4.25e-107	AT1G03530.1	nuclear assembly factor 1	K14763 - H/ACA ribonucleoprotein complex non-core subunit NAF1 (NAF1) (1 of 1)
Pp3c10_10240	1.37088	2.78e-52	1.23e-51	AT4G32730.1	Homeodomain-like protein	PTHR10641:SF599 - MYB TRANSCRIPTION FACTOR-RELATED (1 of 3)
Pp3c10_10270	1.9567	2.16e-42	8.37e-42	AT5G05170.1	Cellulose synthase family protein	2.4.1.12 - Cellulose synthase (UDP-forming) / UDP-glucose-cellulose glucosyltransferase (1 of 17)
Pp3c10_10290	-2.19555	2.17e-81	1.38e-80	0	0	0
Pp3c10_10420	1.35964	0.606829	0.642395	0	0	0
Pp3c10_10460	-3.15666	7.81e-151	9.3e-150	AT2G38290.1	ammonium transporter 2	K03320 - ammonium transporter, Amt family (amt, AMT, MEP) (1 of 12)
Pp3c10_10490	-4.46767	0	0	AT4G01050.1	thylakoid rhodanese-like	PTHR11177:SF167 - RHODANESE-LIKE DOMAIN-CONTAINING PROTEIN 4, CHLOROPLASTIC (1 of 3)
Pp3c10_10510	3.54171	7.12e-87	4.79e-86	0	0	0
Pp3c10_10520	2.03578	1.5e-138	1.62e-137	0	0	0
Pp3c10_10570	-1.51906	2.49e-56	1.16e-55	AT1G71870.1	MATE efflux family protein	PTHR11206:SF75 - MATE EFFLUX FAMILY PROTEIN (1 of 4)
Pp3c10_10590	-1.48872	3e-45	1.2e-44	AT3G17920.1	Outer arm dynein light chain 1 protein	PTHR15454:SF7 - SERINE/THREONINE-PROTEIN KINASE 11-INTERACTING PROTEIN (1 of 1)
Pp3c10_1060	-2.93497	3.05e-109	2.55e-108	AT2G47830.1	Cation efflux family protein	PTHR11562:SF18 - MITOCHONDRIAL METAL TRANSPORTER 1-RELATED (1 of 2)
Pp3c10_10600	-3.41625	1.82e-113	1.57e-112	AT1G72330.1	alanine aminotransferase 2	PTHR11751//PTHR11751:SF393 - SUBGROUP I AMINOTRANSFERASE RELATED // SUBFAMILY NOT NAMED (1 of 1)
Pp3c10_10620	0.274267	0.000326205	0.000480061	AT5G23340.1	RNI-like superfamily protein	KOG1947 - Leucine rich repeat proteins, some proteins contain F-box (1 of 34)
Pp3c10_10670	2.91412	4.98e-273	1.37e-271	AT4G13350.2	NSP (nuclear shuttle protein)-interacting GTPase	PTHR23180:SF200 - ARF-GAP DOMAIN AND FG REPEAT-CONTAINING PROTEIN 1 (1 of 5)
Pp3c10_10680	-2.78486	1.06e-195	1.79e-194	AT3G60750.1	Transketolase	K00615 - transketolase (E2.2.1.1, tktA, tktB) (1 of 4)
Pp3c10_10690	3.45949	1.16e-12	2.41e-12	0	0	0
Pp3c10_10710	1.24173	3.14e-07	5.39e-07	0	0	0
Pp3c10_10730	-5.38426	0.00705701	0.00949986	AT4G01070.1	UDP-Glycosyltransferase superfamily protein	K08237 - hydroquinone glucosyltransferase [EC:2.4.1.218] Glc b1- hydroquinone (E2.4.1.218) (1 of 2)
Pp3c10_1080	0.275655	0.00400723	0.00550397	AT3G28760.2	0	1.4.1.24 - 3-dehydroquinate synthase II / DHQ synthase II (1 of 11)
Pp3c10_10820	-1.39595	9.66e-25	2.72e-24	AT5G46170.1	F-box family protein	PF12937 - F-box-like (F-box-like) (1 of 52)
Pp3c10_10840	-1.30336	1.1e-31	3.54e-31	AT1G79660.1	0	0
Pp3c10_10850	-3.36941	7.16e-283	2.08e-281	AT1G73650.3	Protein of unknown function (DUF1295)	1.3.99.5 - 3-oxo-5-alpha-steroid 4-dehydrogenase (acceptor) / Steroid 5-alpha-reductase (1 of 3)
Pp3c10_10860	-1.12947	1.09e-22	2.94e-22	AT2G32720.1	cytochrome B5 isoform B	PTHR19359:SF26 - CYTOCHROME B5 ISOFORM B (1 of 2)
Pp3c10_10980	-3.98081	5.81e-274	1.6e-272	AT4G17840.1	0	PF02517 - CAAX protease self-immunity (Abi) (1 of 9)
Pp3c10_10990	-1.20662	2e-17	4.74e-17	AT1G16000.1	0	0
Pp3c10_1100	-3.99997	9.55e-109	7.93e-108	AT5G27870.1	Plant invertase/pectin methylesterase inhibitor superfamily	PTHR31707:SF33 - INVERTASE/PECTIN METHYLESTERASE INHIBITOR FAMILY PROTEIN (1 of 7)
Pp3c10_11000	0.0180893	0.901044	0.912251	AT2G24360.1	Protein kinase superfamily protein	PTHR23257//PTHR23257:SF541 - SERINE-THREONINE PROTEIN KINASE // SUBFAMILY NOT NAMED (1 of 2)
Pp3c10_11010	2.87517	0.00459541	0.00628011	AT5G10050.1	NAD(P)-binding Rossmann-fold superfamily protein	1.1.1.101 - Acylglycerone-phosphate reductase / Palmitoyldihydroxyacetone-phosphate reductase (1 of 2)
Pp3c10_11020	0.469138	8.27e-11	1.63e-10	AT3G11780.1	MD-2-related lipid recognition domain-containing protein / ML domain-containing protein	PTHR11306:SF0 - EPIDIDYMAL SECRETORY PROTEIN E1 (1 of 1)
Pp3c10_11040	5.16519	6.77e-45	2.71e-44	AT2G14660.1	0	KOG3383 - Uncharacterized conserved protein (1 of 1)
Pp3c10_11042	1.71008	3.97e-17	9.35e-17	AT5G12930.1	0	0
Pp3c10_11080	-1.3143	3.57e-39	1.31e-38	AT4G11610.1	C2 calcium/lipid-binding plant phosphoribosyltransferase family protein	KOG1030//KOG1328 - Predicted Ca2+-dependent phospholipid-binding protein // Synaptic vesicle protein BAIAP3, involved in vesicle priming/regulation (1 of 1)
Pp3c10_11120	-0.125728	0.0398902	0.0502634	AT3G49910.1	Translation protein SH3-like family protein	K02898 - large subunit ribosomal protein L26e (RP-L26e, RPL26) (1 of 6)
Pp3c10_11150	-2.61388	9.04e-10	1.72e-09	AT1G09390.1	GDSL-like Lipase/Acylhydrolase superfamily protein	PTHR22835//PTHR22835:SF134 - ZINC FINGER FYVE DOMAIN CONTAINING PROTEIN // SUBFAMILY NOT NAMED (1 of 5)
Pp3c10_11160	0.458641	0.000261905	0.000387506	AT1G16800.1	P-loop containing nucleoside triphosphate hydrolases superfamily protein	PTHR10887 - DNA2/NAM7 HELICASE FAMILY (1 of 14)
Pp3c10_11170	0.0299119	0.678279	0.708196	AT2G46060.1	transmembrane protein-related	PTHR14319 - FIVE-SPAN TRANSMEMBRANE PROTEIN M83 (1 of 1)
Pp3c10_11180	0.855971	2.88e-11	5.75e-11	AT1G29120.1	Hydrolase-like protein family	PTHR12482:SF11 - HYDROLASE-LIKE PROTEIN (1 of 3)
Pp3c10_11200	-1.23017	1.59e-37	5.7e-37	AT1G08110.1	lactoylglutathione lyase family protein / glyoxalase I family protein	K01759 - lactoylglutathione lyase (GLO1, gloA) (1 of 3)
Pp3c10_11210	1.38032	2.11e-47	8.68e-47	AT3G09890.1	Ankyrin repeat family protein	PTHR24136:SF15 - PROTEIN SWAH-1 (1 of 1)
Pp3c10_11219	0.858489	0.178617	0.208887	0	0	0
Pp3c10_11240	2.02857	7.25e-129	7.17e-128	AT2G36720.1	Acyl-CoA N-acyltransferase with RING/FYVE/PHD-type zinc finger domain	PTHR24098:SF5 - ACYL-COA N-ACYLTRANSFERASE WITH RING/FYVE/PHD-TYPE ZINC FINGER DOMAIN-CONTAINING PROTEIN (1 of 8)
Pp3c10_11250	-2.06943	5.12e-92	3.62e-91	AT2G40000.1	ortholog of sugar beet HS1 PRO-1 2	PF07014 - Hs1pro-1 protein C-terminus (Hs1pro-1_C) (1 of 6)
Pp3c10_11280	-1.39676	8.87e-19	2.18e-18	AT1G07180.1	alternative NAD(P)H dehydrogenase 1	K17871 - NADH:ubiquinone reductase (non-electrogenic) (ndh1) (1 of 5)
Pp3c10_11290	1.1878	0.00959661	0.0127919	AT5G55960.1	0	PTHR21716 - TRANSMEMBRANE PROTEIN (1 of 3)
Pp3c10_11330	1.65135	9.51e-18	2.28e-17	AT4G02280.1	sucrose synthase 3	2.4.1.13 - Sucrose synthase / Uridine diphosphoglucose-fructose glucosyltransferase (1 of 4)
Pp3c10_11348	1.60894	0.691909	0.719008	0	0	0
Pp3c10_11360	5.58943	2.62e-171	3.68e-170	AT3G59910.1	Ankyrin repeat family protein	PTHR36024:SF1 - ANKYRIN REPEAT PROTEIN SKIP35 (1 of 8)
Pp3c10_11390	-2.70492	1.39e-56	6.52e-56	AT2G22910.1	N-acetyl-l-glutamate synthase 1	K14682 - amino-acid N-acetyltransferase (argAB) (1 of 2)
Pp3c10_11430	-1.56414	2.26e-40	8.49e-40	AT1G62250.1	0	0
Pp3c10_11440	-2.18209	7.13e-08	1.26e-07	0	0	0
Pp3c10_11650	1.17805	1.13e-34	3.83e-34	0	0	0
Pp3c10_11654	0.864006	0.548965	0.588323	AT5G03540.1	exocyst subunit exo70 family protein A1	0
Pp3c10_11680	-4.69552	1.62e-203	2.86e-202	0	0	K18550 - IMP and pyridine-specific 5'-nucleotidase (ISN1) (1 of 6)
Pp3c10_11690	3.78693	0.00302784	0.00419512	0	0	0
Pp3c10_11700	-0.459148	2.73e-05	4.26e-05	AT2G27285.1	Coiled-coil domain-containing protein 55 (DUF2040)	K13206 - coiled-coil domain-containing protein 55 (CCDC55) (1 of 1)
Pp3c10_11730	2.94989	1.87e-154	2.31e-153	AT2G47650.1	UDP-xylose synthase 4	K08678 - UDP-glucuronate decarboxylase (UXS1, uxs) (1 of 4)
Pp3c10_11740	-0.177571	0.0682855	0.0840902	AT3G62830.2	NAD(P)-binding Rossmann-fold superfamily protein	4.1.1.35 - UDP-glucuronate decarboxylase / UDP-glucuronic acid decarboxylase (1 of 7)
Pp3c10_11790	0.198484	0.0224374	0.0289551	AT5G11980.1	conserved oligomeric Golgi complex component-related / COG complex component-related	PTHR21311 - CONSERVED OLIGOMERIC GOLGI COMPLEX COMPONENT 8 (1 of 2)
Pp3c10_1180	-1.15094	9.73e-10	1.85e-09	AT1G34220.2	Regulator of Vps4 activity in the MVB pathway protein	PTHR12161 - UNCHARACTERIZED DUF292 (1 of 4)
Pp3c10_11820	3.35644	0.0140952	0.0185211	0	0	0
Pp3c10_11827	6.08983	0.000278019	0.000410587	0	0	0
Pp3c10_11830	-2.32096	3.07e-33	1.02e-32	AT5G67020.1	0	0
Pp3c10_11840	-4.59195	3.68e-287	1.11e-285	AT1G62780.1	0	0
Pp3c10_11850	-4.36994	8.73e-123	8.22e-122	AT4G22830.1	0	PF10693 - Protein of unknown function (DUF2499) (DUF2499) (1 of 2)
Pp3c10_11880	-0.0774489	0.548333	0.587698	AT2G45700.1	sterile alpha motif (SAM) domain-containing protein	PTHR23240//PTHR23240:SF10 - DNA CROSS-LINK REPAIR PROTEIN PSO2/SNM1-RELATED // SUBFAMILY NOT NAMED (1 of 1)
Pp3c10_11910	3.86219	8.23e-57	3.87e-56	AT2G40340.1	Integrase-type DNA-binding superfamily protein	PTHR31241:SF2 - DEHYDRATION-RESPONSIVE ELEMENT-BINDING PROTEIN 2A-RELATED (1 of 7)
Pp3c10_11980	-2.30587	0.085145	0.10371	0	0	0
Pp3c10_1200	1.0976	0.0063205	0.00854154	0	0	0
Pp3c10_12000	-0.610207	3.08e-09	5.73e-09	AT5G35180.1	Protein of unknown function (DUF1336)	PTHR12136//PTHR12136:SF49 - STEROIDOGENIC ACUTE REGULATORY PROTEIN STAR // SUBFAMILY NOT NAMED (1 of 5)
Pp3c10_12080	-6.1106	0	0	AT2G42220.1	Rhodanese/Cell cycle control phosphatase superfamily protein	PTHR12231:SF111 - MATRIX-REMODELING-ASSOCIATED PROTEIN 8 (1 of 2)
Pp3c10_12100	0.276922	0.0640585	0.0791659	AT5G15170.1	tyrosyl-DNA phosphodiesterase-related	K10862 - tyrosyl-DNA phosphodiesterase 1 [EC:3.1.4.-] (TDP1) (1 of 1)
Pp3c10_12120	-0.660049	9.69e-09	1.77e-08	AT1G66080.1	0	PTHR12925:SF0 - PROTEIN HIKESHI (1 of 4)
Pp3c10_12150	0.177406	0.0416924	0.0524183	AT3G12640.1	RNA binding (RRM/RBD/RNP motifs) family protein	PF01480 - PWI domain (PWI) (1 of 7)
Pp3c10_1220	0.457992	0.567069	0.605853	AT2G28320.1	Pleckstrin homology (PH) and lipid-binding START domains-containing protein	PTHR12136:SF41 - PLECKSTRIN HOMOLOGY (PH) AND LIPID-BINDING START DOMAIN-CONTAINING PROTEIN (1 of 6)
Pp3c10_12220	-0.136358	0.467274	0.509003	AT1G60430.2	actin-related protein C3	K05756 - actin related protein 2/3 complex, subunit 3 (ARPC3) (1 of 2)
Pp3c10_12250	-0.119303	0.177728	0.207898	AT3G50830.1	cold-regulated 413-plasma membrane 2	PTHR33596:SF1 - COLD-REGULATED 413 PLASMA MEMBRANE PROTEIN 1-RELATED (1 of 4)
Pp3c10_12260	-2.89984	5.85e-08	1.04e-07	0	0	0
Pp3c10_12270	1.04398	9.66e-26	2.78e-25	AT4G31040.1	CemA-like proton extrusion protein-related	PTHR33650:SF1 - CEMA-LIKE PROTON EXTRUSION PROTEIN-LIKE PROTEIN (1 of 2)
Pp3c10_12280	0.629521	1.6e-11	3.22e-11	AT3G17940.1	Galactose mutarotase-like superfamily protein	5.1.3.3 - Aldose 1-epimerase / Mutarotase (1 of 1)
Pp3c10_12290	3.43056	6.67e-78	4.05e-77	AT3G08890.2	Protein of unknown function, DUF538	PF04398 - Protein of unknown function, DUF538 (DUF538) (1 of 10)
Pp3c10_12300	-3.14052	2.36e-84	1.55e-83	AT2G34640.1	plastid transcriptionally active 12	0
Pp3c10_12320	1.62582	5.87e-68	3.18e-67	AT5G11900.1	Translation initiation factor SUI1 family protein	PTHR12789 - DENSITY-REGULATED PROTEIN HOMOLOG (1 of 3)
Pp3c10_12340	-1.9068	2.93e-71	1.65e-70	0	0	PTHR12112 - BNIP - RELATED (1 of 7)
Pp3c10_12349	2.14359	0.00774909	0.0104005	0	0	0
Pp3c10_12370	1.71113	1.46e-52	6.46e-52	0	0	0
Pp3c10_12410	-8.37857	1.54e-10	3e-10	AT5G56110.1	myb domain protein 103	PTHR10641:SF653 - ATMYB103 (1 of 4)
Pp3c10_12440	-0.255757	0.149174	0.17649	0	0	0
Pp3c10_12450	-3.23098	0	0	AT1G32990.1	plastid ribosomal protein l11	K02867 - large subunit ribosomal protein L11 (RP-L11, MRPL11, rplK) (1 of 4)
Pp3c10_12460	-1.97095	4.43e-40	1.66e-39	0	0	0
Pp3c10_12470	-1.31784	1.42e-05	2.26e-05	0	0	2.1.1.43 - Histone-lysine N-methyltransferase / Protein-lysine N-methyltransferase (1 of 70)
Pp3c10_12480	2.29729	6.13e-150	7.25e-149	AT1G11760.1	0	PTHR35989:SF1 - MEDIATOR OF RNA POLYMERASE II TRANSCRIPTION SUBUNIT 32 (1 of 1)
Pp3c10_12510	-1.90429	0.176426	0.206476	0	0	0
Pp3c10_12560	-3.08502	9.99e-49	4.19e-48	AT4G17900.1	PLATZ transcription factor family protein	PTHR31065:SF2 - PLATZ TRANSCRIPTION FACTOR DOMAIN-CONTAINING PROTEIN (1 of 10)
Pp3c10_12660	-4.34662	6.84e-60	3.33e-59	AT5G58260.1	oxidoreductases, acting on NADH or NADPH, quinone or similar compound as acceptor	PF11909 - NADH-quinone oxidoreductase cyanobacterial subunit N (NdhN) (1 of 2)
Pp3c10_12670	0.330326	2.89e-05	4.51e-05	AT1G13640.1	Phosphatidylinositol 3- and 4-kinase family protein	PTHR15245:SF11 - PHOSPHATIDYLINOSITOL 3-KINASE-RELATED PROTEIN KINASE (1 of 2)
Pp3c10_12680	5.99731	4.24e-14	9.2e-14	AT3G04650.1	FAD/NAD(P)-binding oxidoreductase family protein	0
Pp3c10_12700	0.120363	0.531687	0.570777	0	0	0
Pp3c10_12710	0.492094	8.97e-07	1.51e-06	AT5G51340.1	Tetratricopeptide repeat (TPR)-like superfamily protein	K11266 - MAternally affected uncoordination (MAU2) (1 of 2)
Pp3c10_12720	-1.32291	0.341979	0.383355	AT5G58150.1	Leucine-rich repeat protein kinase family protein	2.7.11.1 - Non-specific serine/threonine protein kinase / Threonine-specific protein kinase (1 of 736)
Pp3c10_12740	-2.46652	1.63e-122	1.53e-121	0	0	PTHR31471:SF7 - DNA BINDING PROTEIN-RELATED (1 of 4)
Pp3c10_12760	-1.46119	2.95e-19	7.32e-19	AT1G74360.1	Leucine-rich repeat protein kinase family protein	PTHR27000:SF5 - SERINE/THREONINE-PROTEIN KINASE BRI1-LIKE 2 (1 of 2)
Pp3c10_12770	-0.040992	0.960049	0.964968	0	0	0
Pp3c10_12790	-1.15194	1.65e-26	4.81e-26	0	0	0
Pp3c10_12800	-3.84587	0.236976	0.272568	0	0	2.7.1.91 - Sphinganine kinase / Dihydrosphingosine kinase (1 of 5)
Pp3c10_12880	2.19744	0.009758	0.0129947	AT1G20580.1	Small nuclear ribonucleoprotein family protein	K11088 - small nuclear ribonucleoprotein D3 (SNRPD3, SMD3) (1 of 5)
Pp3c10_12890	-0.939043	1.64e-14	3.6e-14	AT5G65780.1	branched-chain amino acid aminotransferase 5 / branched-chain amino acid transaminase 5 (BCAT5)	K00826 - branched-chain amino acid aminotransferase (E2.6.1.42, ilvE) (1 of 3)
Pp3c10_12894	0.501712	0.723771	0.749093	0	0	0
Pp3c10_1290	-1.32438	2.37e-30	7.47e-30	AT5G27540.1	MIRO-related GTP-ase 1	K07870 - Ras homolog gene family, member T1 (RHOT1, ARHT1) (1 of 3)
Pp3c10_12900	-4.37152	3.25e-65	1.7e-64	0	0	PTHR34042:SF1 - OVATE FAMILY PROTEIN 17 (1 of 11)
Pp3c10_12910	-0.781055	1.21e-10	2.37e-10	AT5G39865.1	Glutaredoxin family protein	K17479 - glutaredoxin domain-containing cysteine-rich protein 1 (GRXCR1) (1 of 3)
Pp3c10_12918	4.60756	0.0958445	0.116133	0	0	0
Pp3c10_12920	4.75481	0.0714115	0.0877501	0	0	0
Pp3c10_13010	1.7536	1e-42	3.9e-42	AT2G30942.1	Protein of unknown function (DUF3317)	PF11779 - Protein of unknown function (DUF3317) (DUF3317) (1 of 2)
Pp3c10_13020	-1.04549	2.08e-09	3.91e-09	AT1G73320.1	S-adenosyl-L-methionine-dependent methyltransferases superfamily protein	PTHR14614:SF33 - S-ADENOSYLMETHIONINE-DEPENDENT METHYLTRANSFERASE DOMAIN-CONTAINING PROTEIN (1 of 1)
Pp3c10_13023	-0.170194	0.927279	0.935448	0	0	0
Pp3c10_13030	-2.80864	2.71e-123	2.56e-122	AT3G24120.1	Homeodomain-like superfamily protein	PTHR31499:SF2 - MYB FAMILY TRANSCRIPTION FACTOR APL (1 of 13)
Pp3c10_13060	1.95464	4.92e-66	2.6e-65	AT2G42680.1	multiprotein bridging factor 1A	K03627 - putative transcription factor (MBF1) (1 of 3)
Pp3c10_13070	1.71179	2.3e-143	2.59e-142	AT5G08290.1	mRNA splicing factor, thioredoxin-like U5 snRNP	K12859 - U5 snRNP protein, DIM1 family (TXNL4A, DIB1) (1 of 1)
Pp3c10_13099	-2.02471	0.0857938	0.104458	0	0	0
Pp3c10_13170	-1.32995	6.82e-27	2e-26	AT5G51460.2	Haloacid dehalogenase-like hydrolase (HAD) superfamily protein	3.1.3.12 - Trehalose-phosphatase / Trehalose 6-phosphate phosphatase (1 of 12)
Pp3c10_13192	6.37351	2.75e-68	1.49e-67
Pp3c10_13240	-0.469139	7.94e-08	1.4e-07	AT5G26360.1	TCP-1/cpn60 chaperonin family protein	K09495 - T-complex protein 1 subunit gamma (CCT3, TRIC5) (1 of 3)
Pp3c10_13270	5.7829	3.98e-19	9.87e-19	0	0	0
Pp3c10_13280	8.37495	7.95e-191	1.3e-189	AT2G37770.2	NAD(P)-linked oxidoreductase superfamily protein	KOG1577 - Aldo/keto reductase family proteins (1 of 8)
Pp3c10_13310	6.22407	1.38e-06	2.3e-06	AT4G03210.1	xyloglucan endotransglucosylase/hydrolase 9	2.4.1.207 - Xyloglucan:xyloglucosyl transferase / Xyloglucan endotransglycosylase (1 of 35)
Pp3c10_13360	0.791317	0.000207818	0.000309182	0	0	0
Pp3c10_13370	0.918133	7.57e-14	1.63e-13	AT5G48340.1	0	0
Pp3c10_13383	1.97524	3.94e-07	6.73e-07	0	0	0
Pp3c10_13530	1.95726	1.22e-11	2.46e-11	0	0	0
Pp3c10_13540	0.0567743	0.781071	0.802085	AT2G26560.1	phospholipase A 2A	KOG0513 - Ca2+-independent phospholipase A2 (1 of 8)
Pp3c10_13560	0.374431	0.00434888	0.00595885	AT4G27040.3	EAP30/Vps36 family protein	K12188 - ESCRT-II complex subunit VPS22 (SNF8, EAP30) (1 of 1)
Pp3c10_13570	8.85337	2.21e-12	4.56e-12
Pp3c10_13600	-0.174472	0.127765	0.152479	AT4G39420.2	0	K19026 - spatacsin (SPG11) (1 of 3)
Pp3c10_13610	-2.42349	1.47e-123	1.39e-122	AT1G54690.1	gamma histone variant H2AX	K11251 - histone H2A (H2A) (1 of 12)
Pp3c10_13640	0.0829246	0.343426	0.384797	AT4G38390.1	root hair specific 17	PTHR31818:SF0 - PROTEIN ROOT HAIR SPECIFIC 17 (1 of 3)
Pp3c10_13670	-0.0863803	0.311607	0.351431	AT4G17960.1	0	0
Pp3c10_13680	2.73712	0.491706	0.532273	AT4G21585.1	endonuclease 4	3.1.30.1 - Aspergillus nuclease S(1) / Single-stranded-nucleate endonuclease (1 of 2)
Pp3c10_13690	-1.73776	8.97e-98	6.74e-97	AT5G21920.1	YGGT family protein	K02221 - YggT family protein (yggT) (1 of 2)
Pp3c10_1370	0.462009	0.0009151	0.00131304	AT5G56890.1	Protein kinase superfamily protein	PTHR27001:SF10 - RECEPTOR-LIKE SERINE/THREONINE-PROTEIN KINASE ALE2 (1 of 8)
Pp3c10_13719	-2.63713	0.111088	0.133516	0	0	0
Pp3c10_13720	-2.47645	0.00464462	0.00634556	0	0	0
Pp3c10_13730	-0.325631	0.00643411	0.00868674	AT4G22330.1	Alkaline phytoceramidase (aPHC)	K04711 - dihydroceramidase (ACER3, YDC1) (1 of 4)
Pp3c10_13800	0.434239	0.000139513	0.000209488	AT3G12810.1	SNF2 domain-containing protein / helicase domain-containing protein	K11320 - E1A-binding protein p400 [EC:3.6.4.-] (EP400) (1 of 2)
Pp3c10_13820	2.14418	7.44e-136	7.83e-135	AT2G28390.1	SAND family protein	PTHR13027 - SAND PROTEIN-RELATED (1 of 2)
Pp3c10_13860	8.35709	3.81e-13	8.05e-13
Pp3c10_1390	0.680671	2.93e-09	5.46e-09	AT1G24095.1	Putative thiol-disulphide oxidoreductase DCC	PTHR33639:SF1 - THIOL-DISULFIDE OXIDOREDUCTASE DCC-RELATED (1 of 1)
Pp3c10_13900	0.819033	4.97e-26	1.44e-25	AT3G11130.1	Clathrin, heavy chain	K04646 - clathrin heavy chain (CLTC) (1 of 4)
Pp3c10_13960	-4.56192	1.79e-22	4.81e-22	AT5G13630.1	magnesium-chelatase subunit chlH, chloroplast, putative / Mg-protoporphyrin IX chelatase, putative (CHLH)	K03403 - magnesium chelatase subunit H (chlH, bchH) (1 of 2)
Pp3c10_13970	-3.44233	7.83e-19	1.93e-18	AT5G13630.1	magnesium-chelatase subunit chlH, chloroplast, putative / Mg-protoporphyrin IX chelatase, putative (CHLH)	K03403 - magnesium chelatase subunit H (chlH, bchH) (1 of 2)
Pp3c10_1400	0.67479	8.52e-18	2.04e-17	AT5G28960.1	0	PTHR13132 - ALPHA- 1,6 -FUCOSYLTRANSFERASE (1 of 2)
Pp3c10_14020	1.91612	4.53e-46	1.84e-45	AT2G31680.1	RAB GTPase homolog A5D	PTHR24073:SF430 - RAS-RELATED PROTEIN RABA5A (1 of 4)
Pp3c10_14060	1.91079	5.29e-56	2.46e-55	AT5G26240.1	chloride channel D	PTHR11689//PTHR11689:SF94 - CHLORIDE CHANNEL // SUBFAMILY NOT NAMED (1 of 3)
Pp3c10_14080	-1.84411	5.47e-58	2.6e-57	0	0	PF11911 - Protein of unknown function (DUF3429) (DUF3429) (1 of 1)
Pp3c10_14090	-2.29706	0.0481218	0.0601416	AT5G44000.1	Glutathione S-transferase family protein	K07393 - putative glutathione S-transferase (ECM4) (1 of 3)
Pp3c10_14096	0.536562	0.219882	0.253918	AT5G44000.1	Glutathione S-transferase family protein	0
Pp3c10_14100	-0.00213999	0.973991	0.977217	AT2G42130.4	Plastid-lipid associated protein PAP / fibrillin family protein	PF04755 - PAP_fibrillin (PAP_fibrillin) (1 of 15)
Pp3c10_14120	-5.6973	0.00196824	0.00276594	AT1G15380.2	Lactoylglutathione lyase / glyoxalase I family protein	PTHR10374//PTHR10374:SF18 - LACTOYLGLUTATHIONE LYASE GLYOXALASE I // SUBFAMILY NOT NAMED (1 of 3)
Pp3c10_14160	1.72756	0.00230666	0.00322428	AT1G26480.1	general regulatory factor 12	PTHR18860:SF12 - 14-3-3-LIKE PROTEIN GF14 IOTA (1 of 5)
Pp3c10_14250	0.400506	0.112766	0.135437	AT1G26480.1	general regulatory factor 12	PTHR18860:SF12 - 14-3-3-LIKE PROTEIN GF14 IOTA (1 of 5)
Pp3c10_14262	3.37376	0.0682668	0.0840715	0	0	0
Pp3c10_14310	-1.22529	2.77e-10	5.36e-10	AT3G47620.1	TEOSINTE BRANCHED, cycloidea and PCF (TCP) 14	PTHR31072:SF1 - TRANSCRIPTION FACTOR TCP8 (1 of 5)
Pp3c10_1440	-0.741074	6.77e-14	1.46e-13	AT5G52010.1	C2H2-like zinc finger protein	PF01936 - NYN domain (NYN) (1 of 10)
Pp3c10_14420	4.88085	0	0	AT1G52540.1	Protein kinase superfamily protein	PTHR27001:SF88 - PROTEIN KINASE SUPERFAMILY PROTEIN (1 of 4)
Pp3c10_14430	-2.59628	6.21e-09	1.14e-08	0	0	0
Pp3c10_14440	-0.157948	0.316461	0.356519	AT4G40042.1	Microsomal signal peptidase 12 kDa subunit (SPC12)	K12946 - signal peptidase complex subunit 1 (SPCS1) (1 of 2)
Pp3c10_14450	1.07618	1.53e-43	6.02e-43	AT1G14870.1	PLANT CADMIUM RESISTANCE 2	PTHR15907:SF43 - PROTEIN PLANT CADMIUM RESISTANCE 2-RELATED (1 of 4)
Pp3c10_14460	6.10511	2.14e-05	3.36e-05	AT5G25450.1	Cytochrome bd ubiquinol oxidase, 14kDa subunit	K00417 - ubiquinol-cytochrome c reductase subunit 7 (QCR7, UQCRB) (1 of 3)
Pp3c10_14480	-0.176744	0.193163	0.224734	AT3G23300.1	S-adenosyl-L-methionine-dependent methyltransferases superfamily protein	PTHR10108//PTHR10108:SF692 - METHYLTRANSFERASE // SUBFAMILY NOT NAMED (1 of 4)
Pp3c10_14490	-0.504827	1.59e-06	2.64e-06	AT2G43980.1	inositol 1,3,4-trisphosphate 5/6-kinase 4	PTHR14217:SF1 - INOSITOL-TETRAKISPHOSPHATE 1-KINASE (1 of 1)
Pp3c10_14520	-0.55891	5.53e-05	8.5e-05	AT5G10620.1	methyltransferases	2.1.1.177 - 23S rRNA (pseudouridine(1915)-N(3))-methyltransferase / rRNA large subunit methyltransferase H (1 of 1)
Pp3c10_14590	0.707195	3.05e-11	6.08e-11	AT1G11960.1	ERD (early-responsive to dehydration stress) family protein	PTHR13018:SF47 - ERD (EARLY-RESPONSIVE TO DEHYDRATION STRESS) FAMILY PROTEIN-RELATED (1 of 7)
Pp3c10_1460	-2.76154	4.34e-24	1.2e-23	AT4G37470.1	alpha/beta-Hydrolases superfamily protein	PTHR10992//PTHR10992:SF841 - ALPHA/BETA HYDROLASE FOLD-CONTAINING PROTEIN // SUBFAMILY NOT NAMED (1 of 1)
Pp3c10_14650	-2.21922	3.43e-24	9.55e-24	AT4G31290.1	ChaC-like family protein	PTHR12192:SF2 - CATION TRANSPORT REGULATOR-LIKE PROTEIN 2 (1 of 4)
Pp3c10_14710	-1.33926	1.73e-26	5.04e-26	AT3G20970.1	NFU domain protein 4	PTHR11178:SF1 - NFU1 IRON-SULFUR CLUSTER SCAFFOLD HOMOLOG, MITOCHONDRIAL (1 of 2)
Pp3c10_14730	-2.95511	0.000573881	0.000832875	0	0	0
Pp3c10_14790	2.00822	5.34e-11	1.06e-10	0	0	0
Pp3c10_14800	1.9441	0.62984	0.663001	AT1G01970.1	Tetratricopeptide repeat (TPR)-like superfamily protein	PF01535//PF13812 - PPR repeat (PPR) // Pentatricopeptide repeat domain (PPR_3) (1 of 5)
Pp3c10_14840	-0.412689	0.00118157	0.00168408	AT1G65260.1	plastid transcriptionally active 4	K03969 - phage shock protein A (pspA) (1 of 3)
Pp3c10_14850	0.0618229	0.560556	0.599376	AT5G06460.1	ubiquitin activating enzyme 2	K03178 - ubiquitin-activating enzyme E1 (UBE1, UBA1) (1 of 4)
Pp3c10_1490	-0.397798	0.0224302	0.0289487	AT1G80440.1	Galactose oxidase/kelch repeat superfamily protein	PF00646//PF01344//PF13415 - F-box domain (F-box) // Kelch motif (Kelch_1) // Galactose oxidase, central domain (Kelch_3) (1 of 1)
Pp3c10_15120	2.22293	1.19e-23	3.27e-23	AT4G37420.1	Domain of unknown function (DUF23)	PF01697 - Glycosyltransferase family 92 (Glyco_transf_92) (1 of 17)
Pp3c10_15130	-0.305502	0.00269462	0.00374666	AT3G02720.1	Class I glutamine amidotransferase-like superfamily protein	K18881 - D-lactate dehydratase (DJ1D) (1 of 1)
Pp3c10_15140	-0.464405	1.07e-10	2.09e-10	AT2G18110.1	Translation elongation factor EF1B/ribosomal protein S6 family protein	K03232 - elongation factor 1-beta (EEF1B) (1 of 3)
Pp3c10_15150	0.643997	3.06e-10	5.91e-10	AT3G14410.1	Nucleotide/sugar transporter family protein	PTHR11132//PTHR11132:SF60 - SOLUTE CARRIER FAMILY 35 // SUBFAMILY NOT NAMED (1 of 1)
Pp3c10_15170	-0.386665	0.00380239	0.00523343	AT2G35790.1	0	PTHR13281:SF0 - TRANSMEMBRANE PROTEIN 70, MITOCHONDRIAL (1 of 1)
Pp3c10_15180	1.43294	5.34e-41	2.03e-40	0	0	0
Pp3c10_15200	-2.85653	1.5e-58	7.17e-58	AT2G35585.1	0	0
Pp3c10_15340	-0.613243	9.53e-09	1.74e-08	AT1G09780.1	Phosphoglycerate mutase, 2,3-bisphosphoglycerate-independent	5.4.2.11//5.4.2.12 - Phosphoglycerate mutase (2,3-diphosphoglycerate-dependent) / Phosphoglyceromutase // Phosphoglycerate mutase (2,3-diphosphoglycerate-independent) / Phosphoglyceromutase (1 of 1)
Pp3c10_15350	-0.158317	0.0802617	0.0980411	AT1G56230.1	Protein of unknown function (DUF1399)	PF07173 - Protein of unknown function (DUF1399) (DUF1399) (1 of 7)
Pp3c10_15380	-2.57275	2.05e-104	1.64e-103	AT3G55040.1	glutathione transferase lambda 2	PTHR11260:SF294 - GLUTATHIONE S-TRANSFERASE L1-RELATED (1 of 1)
Pp3c10_15390	-3.49165	0	0	AT4G22890.4	PGR5-LIKE A	PTHR31032:SF1 - PGR5-LIKE PROTEIN 1A, CHLOROPLASTIC-RELATED (1 of 2)
Pp3c10_15440	-1.85265	1.24e-58	5.97e-58	AT4G13830.2	DNAJ-like 20	PTHR24078//PTHR24078:SF222 - DNAJ HOMOLOG SUBFAMILY C MEMBER // SUBFAMILY NOT NAMED (1 of 2)
Pp3c10_15450	-2.82546	7.26e-41	2.75e-40	0	0	6.3.2.9 - UDP-N-acetylmuramoyl-L-alanine--D-glutamate ligase / Uridine diphospho-N-acetylmuramoylalanyl-D-glutamate synthetase (1 of 1)
Pp3c10_15470	6.30318	7.01e-05	0.000107241	AT1G09930.1	oligopeptide transporter 2	PTHR22601 - ISP4 LIKE PROTEIN (1 of 2)
Pp3c10_15490	5.2557	0.000108432	0.000163981	AT5G05630.1	Amino acid permease family protein	0
Pp3c10_15500	0.452971	2.56e-08	4.6e-08	AT1G70460.1	root hair specific 10	PTHR27001:SF55 - PROLINE-RICH RECEPTOR-LIKE PROTEIN KINASE PERK5-RELATED (1 of 3)
Pp3c10_15520	2.61234	2.01e-267	5.34e-266	AT1G79550.2	phosphoglycerate kinase	PTHR11406//PTHR11406:SF11 - PHOSPHOGLYCERATE KINASE // SUBFAMILY NOT NAMED (1 of 4)
Pp3c10_15570	4.41896	5.46e-81	3.44e-80	AT1G03370.1	C2 calcium/lipid-binding and GRAM domain containing protein	PTHR10774//PTHR10774:SF90 - EXTENDED SYNAPTOTAGMIN-RELATED // SUBFAMILY NOT NAMED (1 of 4)
Pp3c10_15580	-2.77901	4.75e-67	2.54e-66	AT3G16990.1	Haem oxygenase-like, multi-helical	PTHR20858:SF18 - PROTEIN PET18 (1 of 1)
Pp3c10_15640	3.00439	8.66e-09	1.58e-08	AT4G31130.1	Protein of unknown function (DUF1218)	PF06749 - Protein of unknown function (DUF1218) (DUF1218) (1 of 14)
Pp3c10_15650	-1.17257	5.9e-31	1.88e-30	AT5G14800.1	pyrroline-5- carboxylate (P5C) reductase	1.5.1.2 - Pyrroline-5-carboxylate reductase / P5CR (1 of 1)
Pp3c10_15660	0.278585	0.0315681	0.0401706	AT5G52450.1	MATE efflux family protein	K03327 - multidrug resistance protein, MATE family (TC.MATE, SLC47A, norM, mdtK, dinF) (1 of 13)
Pp3c10_15670	0.544455	1.95e-05	3.07e-05	AT3G59800.1	0	0
Pp3c10_15710	2.03054	1.21e-139	1.31e-138	AT3G15470.1	Transducin/WD40 repeat-like superfamily protein	PTHR14221 - WD REPEAT DOMAIN 44 (1 of 5)
Pp3c10_15730	-1.71917	3.17e-89	2.18e-88	AT5G17170.1	rubredoxin family protein	PTHR17130 - MITOCHONDRIAL OUTER MEMBRANE PROTEIN 25 (1 of 8)
Pp3c10_15740	2.9557	1.55e-13	3.32e-13	AT3G07320.1	O-Glycosyl hydrolases family 17 protein	PTHR32227:SF105 - BETA-1,3 GLUCANASE (1 of 6)
Pp3c10_15760	6.24948	8.12e-19	2e-18	AT5G41730.1	Protein kinase family protein	2.7.10.2 - Non-specific protein-tyrosine kinase / Cytoplasmic protein tyrosine kinase (1 of 46)
Pp3c10_1580	5.37997	9.17e-294	2.87e-292	0	0	PTHR32133:SF83 - F-BOX ASSOCIATED UBIQUITINATION EFFECTOR FAMILY PROTEIN-RELATED (1 of 18)
Pp3c10_15820	4.7353	0.000792867	0.00114183	0	0	0
Pp3c10_15840	5.77022	1.45e-10	2.83e-10	AT5G41730.1	Protein kinase family protein	2.7.10.2 - Non-specific protein-tyrosine kinase / Cytoplasmic protein tyrosine kinase (1 of 46)
Pp3c10_15860	-2.08669	4.16e-31	1.33e-30	AT1G70750.1	Protein of unknown function, DUF593	PTHR31448:SF3 - IFA-BINDING PROTEIN (1 of 4)
Pp3c10_15867	7.34489	1.89e-07	3.27e-07
Pp3c10_15870	4.44127	0.000140756	0.000211315	0	0	0
Pp3c10_15879	1.83997	6.11e-06	9.85e-06	0	0	0
Pp3c10_15900	0.0231445	0.767512	0.789653	AT2G47490.1	NAD+ transporter 1	PTHR24089:SF393 - NICOTINAMIDE ADENINE DINUCLEOTIDE TRANSPORTER 1, CHLOROPLASTIC (1 of 1)
Pp3c10_15909	3.12635	3.11e-11	6.2e-11	0	0	0
Pp3c10_15920	-0.878711	7.76e-13	1.62e-12	0	0	0
Pp3c10_15958	4.16517	0.263934	0.301229	0	0	0
Pp3c10_15960	0.381952	0.00098352	0.00140857	AT1G67630.1	DNA polymerase alpha 2	K02321 - DNA polymerase alpha subunit B (POLA2) (1 of 1)
Pp3c10_15970	1.32808	4.08e-09	7.56e-09	AT1G27170.1	transmembrane receptors;ATP binding	PTHR11017//PTHR11017:SF163 - LEUCINE-RICH REPEAT-CONTAINING PROTEIN // SUBFAMILY NOT NAMED (1 of 2)
Pp3c10_15980	-0.930595	3.64e-24	1.01e-23	AT5G12010.1	0	KOG4585 - Predicted transposase (1 of 4)
Pp3c10_1600	1.67936	2.83e-45	1.14e-44	AT5G15710.1	Galactose oxidase/kelch repeat superfamily protein	PTHR32133:SF83 - F-BOX ASSOCIATED UBIQUITINATION EFFECTOR FAMILY PROTEIN-RELATED (1 of 18)
Pp3c10_16000	1.25988	7.7e-39	2.82e-38	AT5G07280.1	Leucine-rich repeat transmembrane protein kinase	PF00069//PF00560//PF08263 - Protein kinase domain (Pkinase) // Leucine Rich Repeat (LRR_1) // Leucine rich repeat N-terminal domain (LRRNT_2) (1 of 4)
Pp3c10_16010	1.63579	8.77e-89	6.01e-88	AT5G13500.1	0	0
Pp3c10_16031	5.41133	0.00500399	0.00681974	0	0	0
Pp3c10_16040	0.0494537	0.625787	0.660362	AT3G10390.1	Flavin containing amine oxidoreductase family protein	K11450 - lysine-specific histone demethylase 1 [EC:1.-.-.-] (AOF2, LSD1) (1 of 2)
Pp3c10_16080	-1.5519	1.68e-76	1e-75	AT3G19900.1	0	PF11267 - Domain of unknown function (DUF3067) (DUF3067) (1 of 2)
Pp3c10_16090	1.30522	8.71e-31	2.76e-30	AT1G52600.1	Peptidase S24/S26A/S26B/S26C family protein	PTHR10806//PTHR10806:SF7 - SIGNAL PEPTIDASE COMPLEX CATALYTIC SUBUNIT SEC11 // SUBFAMILY NOT NAMED (1 of 1)
Pp3c10_16100	0.725749	1.59e-08	2.89e-08	AT1G60950.1	2Fe-2S ferredoxin-like superfamily protein	PTHR19370:SF120 - FERREDOXIN-1, CHLOROPLASTIC-RELATED (1 of 1)
Pp3c10_16170	-0.325295	6.94e-05	0.000106257	AT3G18520.1	histone deacetylase 15	K11407 - histone deacetylase 6 (HDAC6) (1 of 1)
Pp3c10_16180	-1.62527	1.35e-57	6.41e-57	AT3G07340.1	basic helix-loop-helix (bHLH) DNA-binding superfamily protein	PTHR12565//PTHR12565:SF126 - STEROL REGULATORY ELEMENT-BINDING PROTEIN // SUBFAMILY NOT NAMED (1 of 10)
Pp3c10_1627	1.73509	1.23e-10	2.41e-10	0	0	0
Pp3c10_16280	0.896072	0.0014312	0.00202827	AT5G09230.7	sirtuin 2	PTHR11085 - CHROMATIN REGULATORY PROTEIN SIR2 (1 of 6)
Pp3c10_16330	-0.0878635	0.419721	0.461956	AT1G01500.1	Erythronate-4-phosphate dehydrogenase family protein	PTHR10996:SF123 - ERYTHRONATE-4-PHOSPHATE DEHYDROGENASE FAMILY PROTEIN (1 of 3)
Pp3c10_16350	0.644297	9.9e-06	1.58e-05	AT3G56360.1	0	0
Pp3c10_16370	-0.259407	0.000322245	0.000474378	AT2G28450.1	zinc finger (CCCH-type) family protein	2.1.1.35 - tRNA (uracil(54)-C(5))-methyltransferase / tRNA:m(5)U(54)-methyltransferase (1 of 1)
Pp3c10_16390	-0.0161026	0.91621	0.925647	AT1G71760.2	0	0
Pp3c10_16420	2.49539	6.41e-33	2.12e-32	AT3G20670.1	histone H2A 13	PTHR23430 - HISTONE H2A (1 of 13)
Pp3c10_16450	-3.58222	7.45e-171	1.04e-169	AT5G57410.1	Afadin/alpha-actinin-binding protein	K06085 - synovial sarcoma, X breakpoint 2 interacting protein (SSX2IP, ADIP) (1 of 4)
Pp3c10_16540	0.456372	1.67e-06	2.78e-06	AT5G18520.1	Lung seven transmembrane receptor family protein	PTHR21229:SF22 - DBJ (1 of 2)
Pp3c10_16550	0.141984	0.138828	0.165016	AT1G67930.1	Golgi transport complex protein-related	PTHR13228 - CONSERVED OLIGOMERIC GOLGI COMPLEX COMPONENT 5 (1 of 2)
Pp3c10_16560	-6.07446	0	0	AT5G14910.1	Heavy metal transport/detoxification superfamily protein	0
Pp3c10_16570	0.416463	0.000148265	0.000222379	AT1G03190.1	RAD3-like DNA-binding helicase protein	K10844 - DNA excision repair protein ERCC-2 (ERCC2, XPD) (1 of 1)
Pp3c10_16580	0.476206	3.84e-08	6.86e-08	0	0	0
Pp3c10_16590	0.200695	0.602546	0.638313	0	0	0
Pp3c10_16600	1.17591	0.769788	0.791722	0	0	0
Pp3c10_16640	1.91711	1.35e-129	1.34e-128	AT4G16340.1	guanyl-nucleotide exchange factors;GTPase binding;GTP binding	PTHR23317 - DEDICATOR OF CYTOKINESIS DOCK (1 of 6)
Pp3c10_16679	3.3584	0.356967	0.39844	0	0	0
Pp3c10_16720	-4.73277	1.82e-06	3.01e-06	AT1G12980.1	Integrase-type DNA-binding superfamily protein	PTHR31677:SF3 - ETHYLENE-RESPONSIVE TRANSCRIPTION FACTOR 14-RELATED (1 of 3)
Pp3c10_16780	1.08359	9.17e-39	3.35e-38	AT2G41880.1	guanylate kinase 1	K00942 - guanylate kinase (E2.7.4.8, gmk) (1 of 3)
Pp3c10_16800	2.16549	1.99e-28	6.05e-28	0	0	0
Pp3c10_16850	-7.13235	5.55e-292	1.71e-290	AT2G32230.1	proteinaceous RNase P 1	K18213 - proteinaceous RNase P (PRORP) (1 of 3)
Pp3c10_16860	-0.49323	1.2e-05	1.9e-05	AT1G58290.1	Glutamyl-tRNA reductase family protein	K02492 - glutamyl-tRNA reductase (hemA) (1 of 3)
Pp3c10_16880	-4.47424	2.04e-219	4.01e-218	AT1G60950.1	2Fe-2S ferredoxin-like superfamily protein	K02639 - ferredoxin (petF) (1 of 10)
Pp3c10_16930	0.844539	7.3e-39	2.67e-38	AT1G73460.1	Protein kinase superfamily protein	PTHR24058:SF23 - SERINE/THREONINE KINASE-RELATED (1 of 4)
Pp3c10_16960	-6.35941	9.23e-21	2.37e-20	AT5G12900.1	0	0
Pp3c10_16970	-1.10277	6.01e-25	1.7e-24	AT1G57820.1	Zinc finger (C3HC4-type RING finger) family protein	K10638 - E3 ubiquitin-protein ligase UHRF1 [EC:6.3.2.19] (UHRF1, NP95) (1 of 2)
Pp3c10_16990	4.85557	7.46e-27	2.19e-26	0	0	0
Pp3c10_170	0.173726	0.0585549	0.0726081	AT1G13870.1	calmodulin binding;purine nucleotide binding	K15456 - protein KTI12 (KTI12) (1 of 1)
Pp3c10_17004	3.90258	0.219792	0.253827	0	0	0
Pp3c10_17030	-5.35139	1.05e-06	1.76e-06	AT5G15290.1	Uncharacterised protein family (UPF0497)	PTHR11615//PTHR11615:SF159 - NITRATE, FROMATE, IRON DEHYDROGENASE // SUBFAMILY NOT NAMED (1 of 7)
Pp3c10_17050	2.27325	1.89e-139	2.05e-138	AT3G06310.3	Cox19-like CHCH family protein	K03952 - NADH dehydrogenase (ubiquinone) 1 alpha subcomplex subunit 8 (NDUFA8) (1 of 3)
Pp3c10_17060	1.28851	1.23e-06	2.05e-06	AT1G25220.1	anthranilate synthase beta subunit 1	K01658 - anthranilate synthase component II (trpG) (1 of 2)
Pp3c10_17070	-1.86091	1.46e-68	7.92e-68	AT5G09810.1	actin 7	K10355 - actin, other eukaryote (ACTF) (1 of 8)
Pp3c10_17080	-0.84784	8.53e-19	2.1e-18	AT5G09810.1	actin 7	K10355 - actin, other eukaryote (ACTF) (1 of 8)
Pp3c10_1710	-2.81668	7.77e-127	7.54e-126	AT3G07565.1	Protein of unknown function (DUF3755)	PF12579 - Protein of unknown function (DUF3755) (DUF3755) (1 of 3)
Pp3c10_17110	-3.43088	0	0	AT2G28800.1	63 kDa inner membrane family protein	PTHR12428:SF19 - INNER MEMBRANE PROTEIN ALBINO3, CHLOROPLASTIC (1 of 2)
Pp3c10_17120	0.896101	8.22e-07	1.38e-06	AT5G22020.1	Calcium-dependent phosphotriesterase superfamily protein	4.3.3.2 - Strictosidine synthase / Strictosidine synthetase (1 of 11)
Pp3c10_17130	-1.09617	2.8e-35	9.62e-35	AT2G24200.2	Cytosol aminopeptidase family protein	3.4.11.1//3.4.11.5 - Leucyl aminopeptidase / Peptidase S // Prolyl aminopeptidase / Proline iminopeptidase (1 of 2)
Pp3c10_17170	-3.35921	4.86e-15	1.08e-14	0	0	0
Pp3c10_17198	1.51909	0.583494	0.621763	0	0	0
Pp3c10_17250	-1.24259	5.75e-09	1.06e-08	AT1G10865.1	0	KOG4114 - Cytochrome c oxidase assembly protein PET191 (1 of 1)
Pp3c10_17260	-2.25781	2.35e-43	9.2e-43	AT5G47530.1	Auxin-responsive family protein	PF04526 - Protein of unknown function (DUF568) (DUF568) (1 of 5)
Pp3c10_17310	0.433741	6.23e-05	9.56e-05	AT5G42020.1	Heat shock protein 70 (Hsp 70) family protein	PTHR19375//PTHR19375:SF228 - HEAT SHOCK PROTEIN 70KDA // SUBFAMILY NOT NAMED (1 of 1)
Pp3c10_17330	-0.443118	0.258034	0.295059	0	0	0
Pp3c10_17340	-3.32046	5.36e-27	1.58e-26	0	0	0
Pp3c10_17360	3.69543	0.191141	0.222565	0	0	0
Pp3c10_17370	0.544209	0.454209	0.496149	AT1G71120.1	GDSL-motif lipase/hydrolase 6	3.1.1.1 - Carboxylesterase / Procaine esterase (1 of 26)
Pp3c10_17390	-1.38737	1.69e-75	9.94e-75	AT1G03160.1	FZO-like	PTHR11649:SF36 - FZL (1 of 2)
Pp3c10_17480	0.476922	0.813112	0.831456	0	0	0
Pp3c10_17490	4.49041	1.72e-26	5e-26	AT1G73700.1	MATE efflux family protein	K03327 - multidrug resistance protein, MATE family (TC.MATE, SLC47A, norM, mdtK, dinF) (1 of 13)
Pp3c10_17491	5.21942	0.0124102	0.0163917	0	0	0
Pp3c10_17500	1.37369	0.0916763	0.111331	AT5G23090.2	nuclear factor Y, subunit B13	PTHR11064:SF35 - PROTEIN DR1 HOMOLOG (1 of 2)
Pp3c10_17510	-1.26849	0.0601263	0.0745064	AT1G22520.1	Domain of unknown function (DUF543)	PF04418 - Domain of unknown function (DUF543) (DUF543) (1 of 4)
Pp3c10_17540	1.21621	7.07e-08	1.25e-07	AT4G01575.1	serine protease inhibitor, Kazal-type family protein	0
Pp3c10_17630	0.584486	5.94e-09	1.09e-08	AT1G07530.1	SCARECROW-like 14	PTHR31636:SF14 - SCARECROW-LIKE PROTEIN 9 (1 of 7)
Pp3c10_17640	0.0553232	0.606935	0.642479	AT2G47640.2	Small nuclear ribonucleoprotein family protein	K11096 - small nuclear ribonucleoprotein D2 (SNRPD2, SMD2) (1 of 3)
Pp3c10_17670	-1.51078	3.06e-25	8.73e-25	AT1G17690.1	0	K14774 - U3 small nucleolar RNA-associated protein 25 (UTP25, DEF) (1 of 1)
Pp3c10_17680	-0.93802	8.6e-11	1.69e-10	AT2G15790.1	peptidyl-prolyl cis-trans isomerase / cyclophilin-40 (CYP40) / rotamase	K05864 - peptidyl-prolyl isomerase D [EC:5.2.1.8] (PPID, CYPD) (1 of 2)
Pp3c10_17760	-0.772667	1.17e-18	2.86e-18	AT5G61820.1	0	PF07712 - Stress up-regulated Nod 19 (SURNod19) (1 of 3)
Pp3c10_17770	1.43186	3.89e-45	1.56e-44	AT3G12760.1	0	K17822 - DCN1-like protein 1/2 (DCUN1D1_2) (1 of 4)
Pp3c10_17790	0.442403	0.911699	0.921659	AT5G62440.1	Protein of unknown function (DUF3223)	PTHR33415:SF3 - EMB514 (1 of 4)
Pp3c10_17810	6.30056	2.28e-76	1.36e-75	AT3G13060.2	evolutionarily conserved C-terminal region 5	PTHR12357//PTHR12357:SF21 - YTH YT521-B HOMOLOGY DOMAIN-CONTAINING // SUBFAMILY NOT NAMED (1 of 2)
Pp3c10_17830	-0.322045	0.712118	0.738438	0	0	0
Pp3c10_17840	1.82801	3.84e-21	9.96e-21	AT5G12900.1	0	0
Pp3c10_17859	1.60894	0.691909	0.719008	0	0	0
Pp3c10_17890	1.14521	0.000904615	0.00129854	0	0	0
Pp3c10_1790	3.10522	3.17e-67	1.7e-66	AT5G47800.1	Phototropic-responsive NPH3 family protein	PF00651//PF03000 - BTB/POZ domain (BTB) // NPH3 family (NPH3) (1 of 26)
Pp3c10_17920	2.26359	0.0113279	0.0150069	AT5G19960.1	RNA-binding (RRM/RBD/RNP motifs) family protein	KOG4207 - Predicted splicing factor, SR protein superfamily (1 of 11)
Pp3c10_17980	2.50097	4.53e-14	9.83e-14	AT5G34940.2	glucuronidase 3	K07964 - heparanase 1 (HPSE) (1 of 3)
Pp3c10_18090	-1.82218	1.11e-17	2.65e-17	AT3G55390.1	Uncharacterised protein family (UPF0497)	PTHR11615//PTHR11615:SF138 - NITRATE, FROMATE, IRON DEHYDROGENASE // SUBFAMILY NOT NAMED (1 of 8)
Pp3c10_1810	-1.70971	1.24e-17	2.97e-17	AT3G46540.1	ENTH/VHS family protein	PTHR12276:SF10 - ENTH/VHS FAMILY PROTEIN (1 of 6)
Pp3c10_18140	4.28258	0.0906953	0.110195	0	0	0
Pp3c10_18150	-0.734425	7.94e-07	1.34e-06	AT3G01435.1	Expressed protein	K15131 - mediator of RNA polymerase II transcription subunit 11 (MED11) (1 of 2)
Pp3c10_18160	-0.467383	0.110577	0.132941	AT4G22910.1	FIZZY-related 2	K03364 - cell division cycle 20-like protein 1, cofactor of APC complex (CDH1) (1 of 4)
Pp3c10_1820	4.69561	5.24e-09	9.68e-09	AT1G68560.1	alpha-xylosidase 1	3.2.1.177//3.2.1.20 - Alpha-D-xyloside xylohydrolase / Alpha-xylosidase // Alpha-glucosidase / Maltase-glucoamylase (1 of 11)
Pp3c10_18300	-2.6161	3.39e-34	1.14e-33	AT5G23540.2	Mov34/MPN/PAD-1 family protein	PTHR10410:SF5 - 26S PROTEASOME NON-ATPASE REGULATORY SUBUNIT 14 (1 of 3)
Pp3c10_18310	-0.704971	4.39e-15	9.79e-15	AT4G31390.1	Protein kinase superfamily protein	PTHR10566//PTHR10566:SF53 - CHAPERONE-ACTIVITY OF BC1 COMPLEX CABC1 -RELATED // SUBFAMILY NOT NAMED (1 of 1)
Pp3c10_18330	-5.75952	1.39e-95	1.02e-94	AT4G16160.1	Mitochondrial import inner membrane translocase subunit Tim17/Tim22/Tim23 family protein	PTHR15371:SF1 - OUTER ENVELOPE PORE PROTEIN 16-2, CHLOROPLASTIC (1 of 4)
Pp3c10_18370	0.639316	2.94e-08	5.27e-08	AT3G58560.1	DNAse I-like superfamily protein	K18764 - nocturnin [EC:3.1.13.4] (CCRN4L) (1 of 1)
Pp3c10_18380	-1.37996	5.88e-17	1.38e-16	AT2G43710.2	Plant stearoyl-acyl-carrier-protein desaturase family protein	K03921 - acyl- (DESA1) (1 of 6)
Pp3c10_18390	-0.887476	1.61e-37	5.75e-37	AT2G29210.1	splicing factor PWI domain-containing protein	PTHR23148 - SERINE/ARGININE REGULATED NUCLEAR MATRIX PROTEIN (1 of 3)
Pp3c10_18400	-2.59069	2.72e-144	3.08e-143	AT5G14260.2	Rubisco methyltransferase family protein	PTHR13271//PTHR13271:SF9 - UNCHARACTERIZED PUTATIVE METHYLTRANSFERASE // SUBFAMILY NOT NAMED (1 of 3)
Pp3c10_18450	1.87626	4.51e-71	2.53e-70	0	0	PF07797 - Protein of unknown function (DUF1639) (DUF1639) (1 of 9)
Pp3c10_1850	-2.21348	8.31e-35	2.84e-34	AT3G20720.2	0	KOG2955 - Uncharacterized conserved protein (1 of 1)
Pp3c10_18520	1.97498	2.13e-80	1.33e-79	AT4G14160.2	Sec23/Sec24 protein transport family protein	K14006 - protein transport protein SEC23 (SEC23) (1 of 4)
Pp3c10_18540	0.22534	0.016061	0.0210085	AT1G06240.1	Protein of unknown function DUF455	PTHR21496//PTHR21496:SF8 - FERREDOXIN-RELATED // SUBFAMILY NOT NAMED (1 of 1)
Pp3c10_18560	2.92199	0.0547476	0.0681235	0	0	0
Pp3c10_18579	-2.40482	0.547331	0.586676	0	0	0
Pp3c10_18600	-5.72053	8.45e-119	7.69e-118	AT3G56100.1	meristematic receptor-like kinase	PTHR27008:SF27 - LEUCINE-RICH REPEAT RECEPTOR-LIKE PROTEIN KINASE IMK3-RELATED (1 of 2)
Pp3c10_18629	-0.44679	0.844701	0.86055	0	0	0
Pp3c10_18650	0.656585	0.0639965	0.0790974	AT5G19730.1	Pectin lyase-like superfamily protein	PTHR31321:SF8 - PECTINESTERASE 8-RELATED (1 of 15)
Pp3c10_18660	0.946083	4.45e-44	1.76e-43	AT5G15090.2	voltage dependent anion channel 3	PTHR11743:SF23 - GH26960P-RELATED (1 of 2)
Pp3c10_18670	1.46248	1.86e-84	1.22e-83	AT4G34270.1	TIP41-like family protein	K17607 - type 2A phosphatase activator TIP41 (TIPRL, TIP41) (1 of 1)
Pp3c10_1870	0.629775	3.3e-14	7.18e-14	AT4G31990.3	aspartate aminotransferase 5	KOG1411 - Aspartate aminotransferase/Glutamic oxaloacetic transaminase AAT1/GOT2 (1 of 1)
Pp3c10_1880	-5.37164	3e-25	8.56e-25	AT2G37050.3	Leucine-rich repeat protein kinase family protein	PF07714//PF12819 - Protein tyrosine kinase (Pkinase_Tyr) // Carbohydrate-binding protein of the ER (Malectin_like) (1 of 9)
Pp3c10_18810	0.675218	1.05e-12	2.2e-12	AT1G07700.1	Thioredoxin superfamily protein	PTHR10438:SF229 - THIOREDOXIN-LIKE 4, CHLOROPLASTIC (1 of 2)
Pp3c10_18860	-4.02261	3.66e-250	8.83e-249	0	0	0
Pp3c10_18869	1.40777	0.44917	0.490981	0	0	0
Pp3c10_18880	-1.69302	0.670728	0.701139	0	0	0
Pp3c10_18909	1.67701	0.0228424	0.029465	0	0	0
Pp3c10_18920	3.40923	3.17e-06	5.18e-06	0	0	0
Pp3c10_18930	3.04891	1.39e-16	3.23e-16	0	0	0
Pp3c10_1896	0.82018	0.309634	0.349371	AT2G41020.1	WW domain-containing protein	0
Pp3c10_18970	3.31713	2.01e-205	3.62e-204	AT2G15900.1	Phox-associated domain;Phox-like;Sorting nexin, C-terminal	K17925 - sorting nexin-13 (SNX13) (1 of 2)
Pp3c10_18980	0.624752	6.68e-17	1.56e-16	AT3G01780.1	ARM repeat superfamily protein	PTHR36029:SF1 - PROTEIN TPLATE (1 of 3)
Pp3c10_190	-1.91034	3.12e-57	1.47e-56	AT1G02130.1	RAS 5	K07874 - Ras-related protein Rab-1A (RAB1A) (1 of 2)
Pp3c10_1901	0.837023	0.459624	0.501241	0	0	0
Pp3c10_19020	-3.10559	3.89e-17	9.17e-17	AT3G21330.1	basic helix-loop-helix (bHLH) DNA-binding superfamily protein	PTHR12565:SF74 - TRANSCRIPTION FACTOR HEC1 (1 of 3)
Pp3c10_19080	2.27885	0.569635	0.608268	AT5G36950.1	DegP protease 10	0
Pp3c10_19090	2.14159	0.594019	0.630592	AT5G36950.1	DegP protease 10	0
Pp3c10_1910	1.78807	4.06e-74	2.36e-73	AT1G61790.1	Oligosaccharyltransferase complex/magnesium transporter family protein	K12669 - oligosaccharyltransferase complex subunit gamma (OST3, OST6) (1 of 3)
Pp3c10_19100	-0.880257	4.31e-05	6.66e-05	0	0	0
Pp3c10_19110	-2.17404	0.00326874	0.00451974	0	0	0
Pp3c10_19120	0.103357	0.947948	0.954329	AT1G69550.1	disease resistance protein (TIR-NBS-LRR class)	KOG0192 - Tyrosine kinase specific for activated (GTP-bound) p21cdc42Hs (1 of 109)
Pp3c10_19150	0.65444	1.42e-15	3.21e-15	AT1G48430.1	Dihydroxyacetone kinase	K00863 - dihydroxyacetone kinase (E2.7.1.29, DAK1, DAK2) (1 of 2)
Pp3c10_19190	0.224824	0.0345951	0.0438662	AT1G01710.1	Acyl-CoA thioesterase family protein	K01068 - acyl-coenzyme A thioesterase 1/2/4 (ACOT1_2_4) (1 of 2)
Pp3c10_1920	1.76898	2.94e-25	8.39e-25	AT2G30350.2	Excinuclease ABC, C subunit, N-terminal	K15078 - structure-specific endonuclease subunit SLX1 (SLX1) (1 of 1)
Pp3c10_19240	-5.12306	4.98e-110	4.19e-109	AT1G66240.1	homolog of anti-oxidant 1	PTHR22814:SF101 - GENOMIC DNA, CHROMOSOME 3, P1 CLONE: MXP5 (1 of 8)
Pp3c10_19250	5.59965	3.83e-09	7.11e-09	AT1G71250.1	GDSL-like Lipase/Acylhydrolase superfamily protein	3.1.1.3 - Triacylglycerol lipase / Triglyceride lipase (1 of 68)
Pp3c10_19260	2.67703	9.41e-151	1.12e-149	AT2G33150.1	peroxisomal 3-ketoacyl-CoA thiolase 3	K07513 - acetyl-CoA acyltransferase 1 (ACAA1) (1 of 2)
Pp3c10_19270	0.781304	0.0410066	0.0516049	0	0	PTHR34042:SF1 - OVATE FAMILY PROTEIN 17 (1 of 11)
Pp3c10_19280	6.74015	1.99e-57	9.41e-57			PTHR15136:SF5 - STROMAL INTERACTION MOLECULE HOMOLOG (1 of 3)
Pp3c10_19320	3.76223	1.07e-179	1.59e-178	AT3G19590.1	Transducin/WD40 repeat-like superfamily protein	PTHR10971 - MRNA EXPORT FACTOR AND BUB3 (1 of 7)
Pp3c10_19330	1.495	4.82e-72	2.74e-71	AT3G07160.1	glucan synthase-like 10	2.4.1.34 - 1,3-beta-glucan synthase / UDP-glucose-1,3-beta-D-glucan glucosyltransferase (1 of 20)
Pp3c10_19380	-0.311522	0.0930847	0.112909	AT5G48800.1	Phototropic-responsive NPH3 family protein	PF00651//PF03000 - BTB/POZ domain (BTB) // NPH3 family (NPH3) (1 of 26)
Pp3c10_19430	-0.488523	7.04e-08	1.24e-07	AT3G27180.1	S-adenosyl-L-methionine-dependent methyltransferases superfamily protein	2.1.1.189//2.1.1.190 - 23S rRNA (uracil(1939)-C(5))-methyltransferase / RNA uridine methyltransferase A (1 of 2)
Pp3c10_19450	-3.1946	5.54e-15	1.23e-14	AT2G01905.1	cyclin J18	PTHR10177//PTHR10177:SF256 - CYCLINE // SUBFAMILY NOT NAMED (1 of 1)
Pp3c10_19460	6.21932	0.000184791	0.000275764	AT5G19730.1	Pectin lyase-like superfamily protein	PTHR31321:SF8 - PECTINESTERASE 8-RELATED (1 of 15)
Pp3c10_19529	2.25093	0.293544	0.332281	0	0	0
Pp3c10_19541	0.169428	0.86573	0.879735	0	0	0
Pp3c10_19560	0.256019	0.023815	0.0306749	AT5G13890.1	Family of unknown function (DUF716)	PTHR16007//PTHR16007:SF13 - EPIDIDYMAL MEMBRANE PROTEIN E9-RELATED // SUBFAMILY NOT NAMED (1 of 4)
Pp3c10_19570	-3.10398	8.84e-269	2.37e-267	AT4G34830.1	Pentatricopeptide repeat (PPR) superfamily protein	PF13041 - PPR repeat family (PPR_2) (1 of 99)
Pp3c10_19590	-1.43796	7.63e-76	4.51e-75	AT1G70570.1	anthranilate phosphoribosyltransferase, putative	2.4.2.18//4.1.3.27 - Anthranilate phosphoribosyltransferase / Phosphoribosyl-anthranilate pyrophosphorylase (1 of 1)
Pp3c10_1960	3.25433	0.00010342	0.000156599	0	0	0
Pp3c10_19630	0.633226	4.88e-14	1.06e-13	AT2G34710.1	Homeobox-leucine zipper family protein / lipid-binding START domain-containing protein	K09338 - homeobox-leucine zipper protein (HD-ZIP) (1 of 12)
Pp3c10_19650	-2.75546	7e-58	3.33e-57	AT3G07880.1	Immunoglobulin E-set superfamily protein	K12462 - Rho GDP-dissociation inhibitor (ARHGDI, RHOGDI) (1 of 4)
Pp3c10_19740	-2.99811	1.81e-122	1.7e-121	AT3G07880.1	Immunoglobulin E-set superfamily protein	K12462 - Rho GDP-dissociation inhibitor (ARHGDI, RHOGDI) (1 of 4)
Pp3c10_1980	3.82456	0.000837023	0.0012039	0	0	0
Pp3c10_19810	2.2379	3.33e-18	8.08e-18	AT1G52155.1	0	0
Pp3c10_19840	-0.421893	4.73e-06	7.67e-06	AT4G32560.1	paramyosin-related	PTHR16441 - FIDIPIDINE (1 of 1)
Pp3c10_19880	-1.04015	1.96e-23	5.36e-23	AT5G36120.1	cofactor assembly, complex C (B6F)	PTHR33219:SF1 - COFACTOR ASSEMBLY, COMPLEX C (B6F) (1 of 1)
Pp3c10_19890	-0.546575	1.82e-06	3.01e-06	AT3G07300.1	NagB/RpiA/CoA transferase-like superfamily protein	K03754 - translation initiation factor eIF-2B subunit beta (EIF2B2) (1 of 2)
Pp3c10_19910	2.30249	4.75e-43	1.85e-42	AT1G67720.1	Leucine-rich repeat protein kinase family protein	2.7.10.1//2.7.11.1 - Receptor protein-tyrosine kinase / Receptor protein tyrosine kinase // Non-specific serine/threonine protein kinase / Threonine-specific protein kinase (1 of 31)
Pp3c10_200	-1.27958	8.99e-30	2.8e-29	AT3G59360.1	UDP-galactose transporter 6	PTHR10231:SF25 - UDP-SUGAR TRANSPORTER PROTEIN SLC35A4-RELATED (1 of 2)
Pp3c10_20000	2.95945	1.58e-10	3.08e-10	AT2G33710.2	Integrase-type DNA-binding superfamily protein	PTHR31190:SF30 - ETHYLENE-RESPONSIVE TRANSCRIPTION FACTOR 15-RELATED (1 of 9)
Pp3c10_20040	0.377256	0.011043	0.0146456	AT3G01720.1	0	PTHR31485:SF7 - PEPTIDYL SERINE ALPHA-GALACTOSYLTRANSFERASE (1 of 2)
Pp3c10_20060	2.28754	1.52e-13	3.25e-13	0	0	0
Pp3c10_20100	-2.28572	8.86e-56	4.1e-55	AT1G53520.1	Chalcone-flavanone isomerase family protein	5.5.1.6 - Chalcone isomerase / Chalcone--flavanone isomerase (1 of 5)
Pp3c10_20120	7.73662	8.46e-18	2.03e-17	AT5G19730.1	Pectin lyase-like superfamily protein	K01051 - pectinesterase (E3.1.1.11) (1 of 44)
Pp3c10_20140	-9.02082	7.18e-13	1.5e-12	AT4G13710.1	Pectin lyase-like superfamily protein	K01728 - pectate lyase (pel) (1 of 23)
Pp3c10_20146	5.04603	0.0127997	0.0168903	0	0	0
Pp3c10_20150	-0.808641	0.151363	0.178902	0	0	0
Pp3c10_20160	0.797102	8.67e-20	2.18e-19	AT5G15710.1	Galactose oxidase/kelch repeat superfamily protein	PTHR32133:SF111 - F-BOX ONLY PROTEIN 6 (1 of 35)
Pp3c10_2020	1.21777	5.18e-42	1.99e-41	0	0	K18710 - histone RNA hairpin-binding protein (SLBP) (1 of 2)
Pp3c10_20210	1.2539	2e-30	6.3e-30	AT1G03370.1	C2 calcium/lipid-binding and GRAM domain containing protein	PTHR10774//PTHR10774:SF90 - EXTENDED SYNAPTOTAGMIN-RELATED // SUBFAMILY NOT NAMED (1 of 4)
Pp3c10_20230	1.35218	1.44e-50	6.23e-50	AT4G17760.1	damaged DNA binding;exodeoxyribonuclease IIIs	K02830 - cell cycle checkpoint protein (HRAD1, RAD17) (1 of 1)
Pp3c10_20240	-0.521579	5.23e-25	1.48e-24	AT3G59540.1	Ribosomal L38e protein family	K02923 - large subunit ribosomal protein L38e (RP-L38e, RPL38) (1 of 4)
Pp3c10_20260	-1.5154	3.23e-14	7.02e-14	AT1G64300.1	Protein kinase family protein	PTHR23257:SF454 - SERINE/THREONINE-PROTEIN KINASE QKGA-RELATED (1 of 86)
Pp3c10_20290	-0.557617	0.000349728	0.000513951	0	0	PF07853 - Protein of unknown function (DUF1648) (DUF1648) (1 of 1)
Pp3c10_20300	0.771919	5.49e-25	1.56e-24	AT1G26480.1	general regulatory factor 12	PTHR18860:SF12 - 14-3-3-LIKE PROTEIN GF14 IOTA (1 of 5)
Pp3c10_20350	-5.04406	1.22e-86	8.19e-86	AT1G23410.1	Ribosomal protein S27a / Ubiquitin family protein	PTHR10666//PTHR10666:SF161 - UBIQUITIN // SUBFAMILY NOT NAMED (1 of 1)
Pp3c10_20360	-3.32562	5.21e-138	5.58e-137	0	0	0
Pp3c10_20380	-0.0771461	0.348041	0.389439	AT5G02310.1	proteolysis 6	3.4.17.20 - Carboxypeptidase U / Thrombin-activatable fibrinolysis inhibitor (1 of 11)
Pp3c10_20400	-0.670154	2.13e-08	3.85e-08	AT3G47620.1	TEOSINTE BRANCHED, cycloidea and PCF (TCP) 14	PTHR31072:SF1 - TRANSCRIPTION FACTOR TCP8 (1 of 5)
Pp3c10_20450	1.67524	6.1e-34	2.05e-33	AT3G09320.1	DHHC-type zinc finger family protein	PTHR22883:SF92 - PROTEIN S-ACYLTRANSFERASE 16-RELATED (1 of 2)
Pp3c10_20470	0.684916	9.28e-14	2e-13	0	0	0
Pp3c10_20499	5.00885	2.13e-07	3.68e-07	0	0	0
Pp3c10_20601	-3.45185	5.2e-05	8.01e-05	0	0	0
Pp3c10_20630	2.75041	7.92e-16	1.8e-15	AT3G52450.1	plant U-box 22	PTHR22849:SF0 - WD REPEAT, SAM AND U-BOX DOMAIN-CONTAINING PROTEIN 1 (1 of 7)
Pp3c10_20660	-1.41305	0.341166	0.382604	0	0	0
Pp3c10_20682	1.81185	0.0413218	0.0519825	0	0	0
Pp3c10_2070	-3.70616	2.07e-07	3.58e-07	0	0	0
Pp3c10_20700	3.53344	0.370977	0.412768	0	0	0
Pp3c10_20710	3.62651	2.45e-31	7.87e-31	AT5G64120.1	Peroxidase superfamily protein	K00430 - peroxidase (E1.11.1.7) (1 of 54)
Pp3c10_20720	0.911344	1.25e-16	2.9e-16	AT5G55540.1	tornado 1	PF16095 - C-terminal of Roc, COR, domain (COR) (1 of 2)
Pp3c10_20731	4.16798	0.092805	0.112587	0	0	0
Pp3c10_20740	-1.84674	1.53e-107	1.25e-106	AT3G62290.1	ADP-ribosylation factor A1E	K07937//K07977 - ADP-ribosylation factor 1 (ARF1) // Arf/Sar family, other (ARF) (1 of 7)
Pp3c10_20750	-0.679597	1.95e-24	5.45e-24	AT1G80410.1	tetratricopeptide repeat (TPR)-containing protein	PTHR22767:SF2 - NAT1 (1 of 3)
Pp3c10_20800	-0.322364	0.438205	0.480026	0	0	0
Pp3c10_20820	7.74206	1.97e-138	2.12e-137	AT2G32090.1	Lactoylglutathione lyase / glyoxalase I family protein	PTHR10374//PTHR10374:SF11 - LACTOYLGLUTATHIONE LYASE GLYOXALASE I // SUBFAMILY NOT NAMED (1 of 2)
Pp3c10_20840	-0.704352	4.41e-19	1.09e-18	AT5G62190.1	DEAD box RNA helicase (PRH75)	K16911 - ATP-dependent RNA helicase DDX21 [EC:3.6.4.13] (DDX21) (1 of 4)
Pp3c10_20850	4.07872	0	0	AT1G17730.1	vacuolar protein sorting 46.1	PTHR10476:SF2 - CHARGED MULTIVESICULAR BODY PROTEIN 1B (1 of 2)
Pp3c10_20867	-1.75304	0.0316697	0.0402977	AT3G07160.1	glucan synthase-like 10	0
Pp3c10_20870	-0.12328	0.321004	0.361383	AT3G54826.1	Zim17-type zinc finger protein	PTHR20922:SF13 - DNL-TYPE ZINC FINGER PROTEIN (1 of 1)
Pp3c10_20900	1.76199	1.6e-94	1.16e-93	AT1G79930.1	heat shock protein 91	K09489 - heat shock 70kDa protein 4 (HSPA4) (1 of 3)
Pp3c10_20920	-1.15922	3.6e-30	1.13e-29	AT2G20920.1	Protein of unknown function (DUF3353)	PF11833 - Protein of unknown function (DUF3353) (DUF3353) (1 of 8)
Pp3c10_20930	-0.141107	0.684646	0.713755	AT5G23040.1	Protein of unknown function (DUF3353)	PF11833 - Protein of unknown function (DUF3353) (DUF3353) (1 of 8)
Pp3c10_20950	2.8922	0	0	AT4G00290.1	Mechanosensitive ion channel protein	K16052 - MscS family membrane protein (ynaI, mscMJ, MSL) (1 of 7)
Pp3c10_20960	-2.95998	5.37e-257	1.34e-255	AT4G03400.1	Auxin-responsive GH3 family protein	K14487 - auxin responsive GH3 gene family (GH3) (1 of 2)
Pp3c10_21020	-2.20211	9.54e-117	8.5e-116	0	0	0
Pp3c10_21024	4.51468	0.00199174	0.00279798	0	0	0
Pp3c10_21040	0.0058913	0.93595	0.943241	AT1G70320.1	ubiquitin-protein ligase 2	K10591 - E3 ubiquitin-protein ligase NEDD4 (NEDD4, RSP5) (1 of 4)
Pp3c10_2110	0.038186	0.771449	0.79326	AT4G13670.1	plastid transcriptionally active 5	0
Pp3c10_21120	-0.0837952	0.403678	0.446062	AT5G23070.1	Thymidine kinase	K00857 - thymidine kinase (tdk, TK) (1 of 2)
Pp3c10_21160	5.50161	0	0	AT4G08180.1	OSBP(oxysterol binding protein)-related protein 1C	PTHR10972:SF67 - OXYSTEROL-BINDING PROTEIN-RELATED PROTEIN 1D (1 of 5)
Pp3c10_21170	0.0233094	0.855801	0.870977	AT4G25740.1	RNA binding Plectin/S10 domain-containing protein	K02947 - small subunit ribosomal protein S10e (RP-S10e, RPS10) (1 of 7)
Pp3c10_2120	-0.764348	1.6e-10	3.12e-10	AT3G28760.2	0	1.4.1.24 - 3-dehydroquinate synthase II / DHQ synthase II (1 of 11)
Pp3c10_21201	4.26202	0.149067	0.176389	0	0	0
Pp3c10_21210	8.04466	2.18e-09	4.09e-09
Pp3c10_21250	3.73949	6.91e-235	1.51e-233	0	0	0
[truncated: 21,962 more rows]
